# Supplementary material for: Spatiotemporal characteristics and influencing factors of carbon emissions from civil buildings: Evidence from urban China
Source: PLoS One. 2022 Aug 4;17(8):e0272295. doi: 10.1371/journal.pone.0272295 (PMC9352032; doi:10.1371/journal.pone.0272295)
Supplement: S1 File — (CSV) [file pone.0272295.s001.csv]

id	year	bc	bc1	pc	napp	p	rgdp	rrgdp	tp	inc	con	tec	str	mar	land	pop	fai
1	2010	7224.74	72.2474	6.08599	85.957	1187.11	114.159	9.61655	0.7551	2.907293	6229.2986	22.4550803	75.11	66.55387161	1186	1.000935919	5316.12
1	2011	7290.55	72.9055	6.03972	86.233	1207.1	123.52	10.2328	0.7648	3.290303	6900.3246	28.03975272	76.07	39.35064878	1231	0.98058489	5664.16
1	2012	7488.77	74.8877	6.10581	86.198	1226.5	133.019	10.8454	0.7686	3.646875	7702.8167	35.83044316	76.46	66.59875941	1261	0.972640761	6206.62
1	2013	7452.19	74.5219	5.98473	86.301	1245.2	145.07	11.6503	0.7726	4.032099594	8375.1191	45.51925853	76.85	86.25593426	1306	0.953445636	6751.55
1	2014	7776.25	77.7625	6.16233	86.401	1261.9	155.356	12.3113	0.7782	4.853902663	9637.9959	54.6040198	77.95	109.6224156	1386	0.91046176	7274.32
1	2015	7987.49	79.8749	5.93777	86.51	1345.2	166.075	12.3457	0.7965	5.2859	10338.0064	61.75661612	79.65	122.4335584	1401	0.960171306	7940.97
1	2016	8415.19	84.1519	6.17402	86.502	1363	177.368	13.0131	0.8023	5.7275	11005.1	70.08584006	80.23	47.98364463	1420	0.959859155	7888.7
1	2017	7211.39	72.1139	5.3064	86.451	1359	189.252	13.9258	0.8056	6.2406	11575.4	64.10522443	80.56	43.46387793	1446	0.939834025	8376.12
1	2018	6868.41	68.6841	5.02076	86.501	1368	201.743	14.7473	0.8098	6.799	11747.6796	38.4309593	80.98	91.57796412	1469	0.931245745	8948.1
2	2010	2215	22.15	2.74467	79.55	807.02	71.6479	8.87808	0.465	2.42926	2902.5506	6.099406001	45.95	99.71796742	687	1.174701601	5811.46
2	2011	2258.74	22.5874	2.76705	80.5	816.3	83.3552	10.2113	0.4659	2.692086	3395.06	8.324969892	46.16	86.38159857	711	1.148101266	6504.64
2	2012	2379.65	23.7965	2.9288	81.55	812.5	94.4831	11.6287	0.4775	2.962641	3921.4286	11.69351591	46.99	85.86648219	722	1.12534626	7280.72
2	2013	2644.71	26.4471	3.21859	82.01	821.7	104.319	12.6955	0.4876	2.898436063	4470.4286	18.83167331	48.05	58.72354497	736	1.116440217	8462.15
2	2014	2605.7	26.057	3.12884	82.28	832.8	114.396	13.7363	0.4968	3.1506	4738.6543	20.26851579	49.34	42.38011735	738	1.128455285	5255.77
2	2015	2762.41	27.6241	2.69004	82.64	1026.9	125.035	12.176	0.5215	3.4101	5257.2834	24.99659168	52.15	44.05212564	870	1.180344828	13048
2	2016	3002.89	30.0289	2.87633	82.93	1044	136.413	13.0664	0.5644	3.711	5635.8078	29.43582375	56.44	113.9821853	1008	1.035714286	12756.4
2	2017	3266.72	32.6672	3.11116	82.93	1050	141.324	13.4594	0.5815	4.0278	5729.6691	18.95238095	58.15	124.8599144	1088	0.965073529	14676.2
2	2018	3584.62	35.8462	3.36268	83.15	1066	146.412	13.7347	0.5862	4.2976	5533.044	10.85489834	58.62	79.16025769	1078	0.988868275	11274.7
3	2010	41.3348	0.413348	0.945228	41.1	43.73	1.26492	2.89257	0.4813	1.5834	125.9633	0.479567714	43.2	102.2571732	44	0.993863636	252.08
3	2011	40.5083	0.405083	0.922741	42.8	43.9	1.41418	3.22137	0.478	1.866902	148.3407	0.621201891	41.99	122.0923077	47	0.934042553	202.224
3	2012	53.0803	0.530803	1.21188	44.4	43.8	1.57681	3.60002	0.4815	2.120801	172.0788	1.683638832	42.33	136.3485437	54	0.811111111	240.361
3	2013	58.3919	0.583919	1.32709	45.74	44	1.73418	3.94132	0.486	2.238112858	196.1207	1.831750339	42.66	140.2991453	60	0.733333333	280.927
3	2014	58.0152	0.580152	1.3096	47	44.3	1.84881	4.17339	0.49	2.4194	253.3962	1.53689912	43.06	183.3701522	63	0.703174603	293.356
3	2015	62.7345	0.627345	1.39193	48.28	45.07	1.95789	4.34411	0.5954	2.622629239	281.144	1.909404834	49.73	198.1547015	65	0.693384615	279.388
3	2016	70.9896	0.709896	1.57755	49.56	45	2.11217	4.69371	0.6099	2.8393	313.1163	2.72972973	51.35	218.7225735	67	0.671641791	287.193
3	2017	72.1997	0.721997	1.56956	50.9	46	2.28325	4.96359	0.6285	3.0821	348.8116	2.337837838	62.85	253.5007063	70	0.657142857	300.263
3	2018	84.7812	0.847812	1.84307	51.46	46	2.45449	5.33586	0.6479	3.3551	377.4406	3.724832215	56.71	254.4627949	70	0.657142857	646.9
4	2010	474.762	4.74762	1.66577	82.54	285.01	12.9076	4.52882	0.5559	1.725767	825.8458	2.700410397	53.39	49.97069943	245	1.163306122	794.964
4	2011	591.346	5.91346	2.0844	83.35	283.7	14.1339	4.98199	0.5528	2.014851	973.2937	3.679452055	52.74	54.20775656	300	0.945666667	904.03
4	2012	628.478	6.28478	2.21217	83.76	284.1	15.7169	5.53217	0.5578	2.258687	1129.5107	4.975396391	53.64	49.35033816	310	0.916451613	1146.92
4	2013	957.253	9.57253	3.35996	84.12	284.9	16.509	5.79466	0.5672	2.388137164	1281.4594	5.662585034	54.8	56.20051706	320	0.8903125	1482.08
4	2014	720.655	7.20655	2.50575	84.25	287.6	17.1363	5.95838	0.603	2.5768	1450.1658	6.494454963	58.47	59.9541846	330	0.871515152	1556.53
4	2015	1195.56	11.9556	4.19361	84.4	285.09	18.7814	6.58788	0.6285	2.7727	1540.7962	7.180380522	61.34	81.11233915	340	0.8385	1791.25
4	2016	838.602	8.38602	2.92196	84.55	287	20.1712	7.02829	0.6422	2.9632	1666.24	8.645945946	62.57	79.95644523	340	0.844117647	1817.34
4	2017	1008.31	10.0831	3.52557	84.7	286	21.7244	7.59594	0.6293	3.1469	1767.821	10.48780488	62.93	85.4187379	340	0.841176471	2038.98
4	2018	1201.34	12.0134	4.14254	84.875	290	23.6796	8.16538	0.6391	3.3672	1811.9042	7.668435013	61.9	97.41858836	340	0.852941176	964.86
5	2010	254.301	2.54301	3.67912	60.007	69.12	2.40174	3.47474	0.4232	1.7084	160.4652	1.016975073	39.01	48.01095198	52	1.329230769	193.426
5	2011	264.146	2.64146	3.78976	61.61	69.7	2.69956	3.87311	0.427	2.025338	188.3464	0.98934551	38.96	29.64299424	53	1.31509434	197.824
5	2012	294.594	2.94594	4.19649	63.04	70.2	2.95061	4.20315	0.441	2.174856	217.6433	1.165783497	39.59	36.04818841	53	1.324528302	164.817
5	2013	296.015	2.96015	4.18692	64.009	70.7	2.92966	4.14379	0.4559	2.311452514	246.7028	2.087415222	40.63	37.54370629	54	1.309259259	259.439
5	2014	277.562	2.77562	3.91484	64.959	70.9	2.99705	4.22715	0.4959	2.4825	276.2979	1.208708709	43.58	50.46778093	55	1.289090909	233.127
5	2015	297.622	2.97622	4.25052	65.861	70.02	3.00963	4.29824	0.5389	2.6414	288.2987	0.680992736	48.5	58.07065994	54	1.296666667	261.615
5	2016	306.893	3.06893	4.38419	66.675	70	3.11196	4.44566	0.5704	2.7801	306.2665	1.909774436	50.31	67.91557269	56	1.25	232.182
5	2017	319.143	3.19143	4.55919	67.564	70	3.35283	4.78976	0.5706	2.9581	324.9817	2.71969697	57.06	74.01780831	58	1.206896552	252.95
5	2018	245.176	2.45176	3.50252	68.486	70	3.67135	5.24478	0.5604	3.1474	346.7222	2.083333333	51.52	87.0807012	62	1.129032258	245.736
6	2010	91.143	0.91143	2.61454	51.043	34.86	1.96282	5.63058	0.5769	1.7353	191.1163	0.499468159	32.19	24.97937385	41	0.850243902	121.238
6	2011	131.6	1.316	3.71753	52.75	35.4	2.25724	6.37638	0.5457	2.012728	224.503	0.625287356	30.21	33.56959834	41	0.863414634	151.214
6	2012	170.495	1.70495	4.7098	54.481	36.2	2.50554	6.92138	0.5612	2.253889	260.7671	0.925756187	31.23	43.68477509	42	0.861904762	198.353
6	2013	208.751	2.08751	5.6726	55.519	36.8	2.65011	7.20139	0.5827	2.312627669	297.1499	1.130870953	33.35	38.03403694	44	0.836363636	291.055
6	2014	229.292	2.29292	6.16376	56.489	37.2	2.80646	7.54425	0.6278	2.4907	341.2124	0.991320238	37.02	42.69917431	45	0.826666667	331.509
6	2015	230.905	2.30905	6.11669	57.421	37.75	2.96924	7.86554	0.6483	2.6651	358.7551	1.17116296	39.87	46.6759608	45	0.838888889	381.824
6	2016	248.927	2.48927	6.5507	58.342	38	3.1177	8.20447	0.6731	2.8223	386.1943	0.972727273	42.37	74.8263269	46	0.826086957	405.645
6	2017	254.91	2.5491	6.53615	59.039	39	3.32035	8.51372	0.694	3.0142	414.9836	1.728506787	69.4	56.98910563	48	0.8125	485.091
6	2018	281.728	2.81728	7.22379	59.884	39	3.79848	9.73969	0.683	3.2162	452.8481	0.764705882	43.26	66.2054715	48	0.8125	430.706
7	2010	90.063	0.90063	1.38197	46.28	65.17	2.19888	3.37407	0.3432	1.7558	139.5968	0.534355944	37.39	74.84628284	36	1.810277778	112.1
7	2011	113.699	1.13699	1.59242	47.87	71.4	2.53135	3.54531	0.3308	2.028665	164.1384	0.990730012	36.37	82.38680203	41	1.741463415	130.822
7	2012	119.464	1.19464	1.66617	50.02	71.7	2.83106	3.94848	0.3384	2.334052	191.1409	1.187319885	35.76	79.00931373	42	1.707142857	13.7421
7	2013	126.613	1.26613	1.75607	51.086	72.1	2.77019	3.84215	0.3749	2.388579387	218.7641	1.588302752	37.95	98.02292683	42	1.716666667	214.802
7	2014	131.171	1.31171	1.80926	52.146	72.5	2.89762	3.99672	0.3954	2.5725	218.7619	2.873432155	39.79	185.9338225	42	1.726190476	454.928
7	2015	134.304	1.34304	2.01145	53.156	66.77	3.14873	4.71579	0.5204	2.75	270.1455	0.390068726	48.75	199.4908009	42	1.589761905	469.543
7	2016	136.82	1.3682	2.04208	54.205	67	3.38851	5.05748	0.5384	2.8989	291.0719	0.325153374	50.82	163.8600447	42	1.595238095	145.91
7	2017	220.065	2.20065	3.23626	55.294	68	3.5957	5.28779	0.5919	3.0989	311.6719	0.396341463	59.19	165.3106767	36	1.888888889	263.386
7	2018	234.926	2.34926	3.45479	56.308	68	3.59786	5.29097	0.6071	3.2849	338	0.343558282	56.33	116.5055208	36	1.888888889	214.241
8	2010	1046.81	10.4681	4.29248	44.5	243.87	12.163	4.98749	0.7022	1.828995	1409.8923	0.727890331	40.51	49.14414736	203	1.201330049	1216.59
8	2011	1399.5	13.995	5.67287	45.6	246.7	13.6833	5.54653	0.6813	2.053396	1662.9864	0.931515091	40.07	50.7365566	210	1.174761905	1352.7
8	2012	1481.7	14.817	5.99637	46.8	247.1	15.1338	6.12457	0.7356	2.303846	1915.7615	1.19864717	40.16	50.36990077	216	1.143981481	1615.56
8	2013	1533.12	15.3312	6.07416	48.12	252.4	16.3929	6.49481	0.7342	2.4074	1972.3521	1.493221691	41.44	52.54047363	217	1.163133641	1899.98
8	2014	1690.55	16.9055	4.1435	49.33	408	17.7289	4.34532	0.5566	2.6071	2423.4663	1.824568251	43.81	61.17470874	264	1.545454545	2880.57
8	2015	1689.05	16.8905	4.11632	58.3	410.33	19.1827	4.67494	0.5747	2.8168	2693.0343	2.441584697	45.84	60.55266936	278	1.476007194	3268.92
8	2016	1606.57	16.0657	3.87126	59.96	415	20.583	4.95976	0.5702	3.045926	2975.2321	3.020231214	46.44	64.20597186	278	1.492805755	3066.21
8	2017	1902.51	19.0251	4.56236	61.64	417	22.2503	5.3358	0.5895	3.2929	2983.3374	3.581706064	58.95	210.7797484	286	1.458041958	3598.91
8	2018	1854.15	18.5415	4.42518	63.16	419	24.1794	5.77074	0.624	3.5563	3274.3989	2.654786151	55.51	97.9603044	309	1.355987055	6310.1
9	2010	212.104	2.12104	3.21809	37.564	65.91	0.960622	1.45748	0.6346	1.4952	354.6543	0.196553367	38.75	7.638689548	55	1.198363636	143.282
9	2011	202.176	2.02176	2.95579	39.51	68.4	1.0855	1.58699	0.6174	1.73457	417.6138	0.284497774	35.22	7.48	55	1.243636364	139.117
9	2012	256.333	2.56333	3.73119	41.411	68.7	1.21576	1.76967	0.5994	1.966138	483.1791	0.421559192	37.37	5.975609756	52	1.321153846	180.103
9	2013	330.837	3.30837	4.7878	43.057	69.1	1.35934	1.96721	0.62	2.040955005	552.1189	0.520673813	38.47	6.65501355	52	1.328846154	219.835
9	2014	323.643	3.23643	4.65673	44.447	69.5	1.45178	2.08889	0.6284	2.2226	626.2424	0.552170602	42.25	6.418821774	52	1.336538462	252.475
9	2015	330.255	3.30255	4.84457	46.125	68.17	1.51276	2.2191	0.6456	2.4049	660.9928	0.615444924	46.08	5.854210326	46	1.481956522	282.789
9	2016	349.589	3.49589	4.99413	47.648	70	1.59898	2.28426	0.6466	2.5636	704.723	0.738229755	47.2	5.634220883	66	1.060606061	294.885
9	2017	374.542	3.74542	5.42815	48.944	69	1.71091	2.47958	0.6539	2.7302	752.8075	1.019493177	65.39	100.3501241	66	1.045454545	333.568
9	2018	448.899	4.48899	6.50578	50.195	69	1.81356	2.62835	0.6535	2.9104	792.2875	0.676413255	48.22	139.9053792	66	1.045454545	616.137
10	2010	231.938	2.31938	2.77504	40.78	83.58	1.8971	2.2698	0.5724	1.6145	306.4944	0.267538644	34.18	41.78388998	37	2.258918919	113.401
10	2011	256.658	2.56658	3.05182	42.39	84.1	2.20253	2.61894	0.551	1.892409	360.69	0.386275846	30.38	37.77525322	42	2.002380952	129.56
10	2012	278.506	2.78506	3.4554	44.075	80.6	2.43159	3.01686	0.5747	2.146415	418.2209	0.498588899	31.22	48.13778338	54	1.492592593	178.661
10	2013	305.128	3.05128	3.78571	45.67	80.6	2.38442	2.95834	0.6367	2.18207024	475.5026	0.765449438	33.01	60.82107969	54	1.492592593	239.073
10	2014	329.666	3.29666	4.09015	47.14	80.6	2.47264	3.06779	0.6728	2.361	545.0084	1.083916084	37.84	66.5826087	54	1.492592593	267.526
10	2015	314.189	3.14189	3.88223	48.62	80.93	2.44792	3.02474	0.7399	2.5498	571.9814	1.235514062	43.64	75.19428432	54	1.498703704	254.694
10	2016	302.419	3.02419	3.73357	50.033	81	2.55807	3.15811	0.7483	2.7085	609.4418	1.264976959	45.48	75.2935241	58	1.396551724	252.112
10	2017	371.786	3.71786	4.53397	51.397	82	2.71411	3.30989	0.7526	2.8873	653.0791	1.780600462	75.26	82.30558222	60	1.366666667	274.78
10	2018	428.108	4.28108	5.22082	52.54	82	2.89324	3.52834	0.7552	3.0692	687.0592	1.083140878	47.6	88.45325996	61	1.344262295	578.945
11	2010	269.883	2.69883	9.715	37.914	27.78	0.575428	2.07138	0.4741	1.5278	222.4956	0.263370622	25.64	31.28385417	18	1.543333333	35.8142
11	2011	245.004	2.45004	8.68808	39.84	28.2	0.639876	2.26906	0.3931	1.742765	261.0539	0.56012333	22.03	28.3743726	22	1.281818182	41.7408
11	2012	263.856	2.63856	9.2581	41.61	28.5	0.678909	2.38214	0.44	2.000606	490.9282	0.711201422	22.3	24.01408451	22	1.295454545	50.3499
11	2013	316.621	3.16621	11.2277	43.114	28.2	0.641161	2.27362	0.4918	2.000465549	344.0357	1.018024879	24.13	29	24	1.175	66.4875
11	2014	305.752	3.05752	11.038	44.674	27.7	0.62962	2.273	0.6602	2.1485	388.6735	0.381366778	31.59	25.36511517	24	1.154166667	87.1072
11	2015	327.4	3.274	11.6762	46.243	28.04	0.628991	2.24319	0.6999	2.2903	405.9694	0.286466398	37.43	25.67792887	26	1.078461538	118.402
11	2016	339.057	3.39057	12.1092	47.747	28	0.662956	2.3677	0.736	2.418	433.7402	0.248081841	38.82	26.3534442	26	1.076923077	118.568
11	2017	289.419	2.89419	10.3364	49.251	28	0.705386	2.51924	0.6947	2.5704	461.5657	0.413265306	69.47	24.69240864	33	0.848484848	146.878
11	2018	405.725	4.05725	11.9331	50.586	34	0.796381	2.3423	0.6537	2.7323	498.5814	0.279187817	34.42	25.18657315	33	1.03030303	426.723
12	2010	413.893	4.13893	3.43309	62.46	120.56	10.9348	9.07001	0.7866	2.5174	756.6236	1.55950514	58.71	149.6796825	166	0.72626506	516.349
12	2011	480.105	4.80105	3.91922	63.77	122.5	12.1704	9.93502	0.7137	2.887727	890.0478	1.7262161	58.69	184.8428835	174	0.704022989	672.075
12	2012	486.269	4.86269	3.98581	65.21	122	13.4727	11.0432	0.7212	3.2646	1022.2452	1.832392531	58.68	174.6399417	210	0.580952381	861.26
12	2013	676.501	6.76501	5.42939	66.24	124.6	15.41	12.3676	0.7486	3.2003	1142.3591	2.717948718	63.05	162.1686747	230	0.54173913	968.941
12	2014	1214.75	12.1475	9.50505	66.92	127.8	16.6737	13.0467	0.7748	3.4723	1256.0778	2.522068096	66.36	140.6201661	230	0.555652174	887.112
12	2015	1701.02	17.0102	13.0747	67.49	130.1	17.9575	13.8028	0.7811	3.736225249	1353.5272	2.921451924	67.86	148.8481635	260	0.500384615	571.453
12	2016	1449.2	14.492	10.9788	68.22	132	19.3851	14.6857	0.7859	4.022	1481.4578	3.680497925	68.56	145.2035506	260	0.507692308	976.873
12	2017	1234.59	12.3459	9.14509	69.08	135	20.3854	15.1003	0.7414	4.3518	1518.8153	3.465020576	74.14	129.6751792	260	0.519230769	1008.12
12	2018	1474.41	14.7441	10.8412	69.831	136	21.1458	15.5484	0.7497	4.6565	1603.2418	2.886178862	68.67	248.4947678	260	0.523076923	1490.78
13	2010	493.553	4.93553	3.46353	79.49	142.5	17.1752	12.0528	0.4612	2.5862	730.8066	0.550500455	43.19	250.3249463	183	0.778688525	1435.96
13	2011	647.254	6.47254	4.49794	80.5	143.9	19.9404	13.8571	0.4641	2.9628	857.5447	1.122633003	41.93	237.066028	185	0.777837838	1574.18
13	2012	771.843	7.71843	5.31572	81.36	145.2	22.6124	15.5733	0.4687	3.3488	952.9244	1.543624161	42.07	228.556599	186	0.780645161	1825.87
13	2013	777.411	7.77411	5.31018	82.01	146.4	23.89	16.3183	0.5201	3.2694	1077.3622	2.533333333	45.52	212.6227378	186	0.787096774	2160.07
13	2014	728.456	7.28456	4.95549	82.34	147	25.6339	17.438	0.5383	3.5506	1184.669	2.391595887	47.94	233.9340847	190	0.773684211	2462.1
13	2015	660.524	6.60524	4.24447	82.65	155.62	27.759	17.8377	0.5325	3.809759893	1276.5735	2.818725989	48.91	244.8131748	196	0.793979592	2017.18
13	2016	739.697	7.39697	4.74165	82.97	156	29.952	19.2	0.5456	4.0955	1400.2176	3.116071429	50.43	238.8076563	201	0.776119403	2309.57
13	2017	861.522	8.61522	5.52258	83.278	156	31.7491	20.352	0.5817	4.4231	1486.4066	3.415178571	58.17	268.700047	210	0.742857143	2449.32
13	2018	929.485	9.29485	5.95824	83.57	156	34.0033	21.797	0.5822	4.7407	1510.9784	2.071428571	55.82	306.7720734	211	0.739336493	2958.79
14	2010	688.12	6.8812	2.23757	50.85	307.53	19.9328	6.48158	0.3479	1.9556	1134.5391	0.45170068	32.42	47.58236134	234	1.314230769	1677.58
14	2011	785.756	7.85756	2.55364	52.14	307.7	22.245	7.22944	0.3482	2.1785	1334.799	0.645773979	30.98	41.66689576	234	1.314957265	1373.8
14	2012	735.305	7.35305	2.26248	53.6	325	24.2693	7.46748	0.3564	2.435767	1535.0161	0.977352386	31.72	46.19518828	247	1.315789474	1736.98
14	2013	773.702	7.73702	2.55432	54.97	302.9	20.442	6.74876	0.326	2.670351	1724.6086	1.022065791	32.27	42.62998966	249	1.216465863	2047.05
14	2014	797.532	7.97532	2.42043	56.21	329.5	21.3619	6.48313	0.3698	2.8891	1957.1127	1.226765799	33.27	45.40678828	249	1.323293173	2340.12
14	2015	859.237	8.59237	2.57041	58.31	334.28	22.3446	6.6844	0.3881	3.1272	2147.8806	1.463653704	35.55	67.50998758	249	1.34248996	2492.41
14	2016	942.608	9.42608	2.80538	60.41	336	23.9981	7.14229	0.3983	3.37251	2371.1061	2.090789474	35.5	70.7024038	323	1.040247678	2679.41
14	2017	1179.17	11.7917	3.53045	61.64	334	25.606	7.66647	0.3363	3.6415	2617.1695	2.566887417	33.63	60.26598965	249	1.341365462	2986.08
14	2018	1356.15	13.5615	4.06034	63.14	334	27.5008	8.23379	0.3435	3.9365	2743.5816	1.961741425	38.02	58.51214603	249	1.341365462	5365.29
15	2010	1790.15	17.9015	3.47318	77.06	515.42	37.5392	7.28323	0.4887	2.054123	2065.8671	4.014730406	44.94	85.12189821	412	1.251019417	3515.95
15	2011	1928	19.28	3.71412	78.63	519.1	41.8037	8.05311	0.4855	2.33262	2426.8655	5.429638854	44.12	103.8874172	430	1.207209302	3714.49
15	2012	1941.78	19.4178	3.71916	79.82	522.1	45.8586	8.78349	0.4928	2.643083	2802.202	6.937086093	43.99	88.56483607	455	1.147472527	4507.32
15	2013	2052.36	20.5236	3.91225	80.21	524.6	50.6784	9.66039	0.4842	2.9073913	3186.0936	9.167927383	43.84	95.24967277	455	1.152967033	5060
15	2014	2166.81	21.6681	4.10069	80.4	528.4	53.7647	10.175	0.5081	3.424579439	3570.1083	11.0440613	45.53	97.91481328	465	1.136344086	5108.57
15	2015	2317.17	23.1717	4.37317	80.55	529.86	55.5712	10.4879	0.5307	3.664286379	3883.2398	12.38208677	47.53	108.6136309	465	1.139483871	4222.72
15	2016	2515.53	25.1553	4.29271	80.55	586	53.9429	9.20527	0.5743	3.89953356	3985.8992	14.29972752	56.41	126.2087831	509	1.151277014	1444.69
15	2017	2722.63	27.2263	4.60682	80.56	591	55.5612	9.40122	0.5848	4.1359	3989.8331	9.141112619	58.48	148.223811	553	1.068716094	1087.03
15	2018	2933.99	29.3399	4.92281	81	596	58.6226	9.83601	0.5889	4.4054	4051.2312	6.632707775	58.1	168.2247338	560	1.064285714	1484
16	2010	1565.94	15.6594	5.14673	62.1	304.26	31.6961	10.4174	0.5006	2.129256	1639.7554	4.834254144	42.43	185.6647558	390	0.780153846	2670.06
16	2011	1671.1	16.711	5.62472	64.05	297.1	34.8657	11.7353	0.5035	2.427616	1924.794	8.68988955	41.47	168.0838798	390	0.761794872	3120
16	2012	1799.33	17.9933	6.01381	65.65	299.2	38.0036	12.7017	0.5073	2.75392	2224.0483	13.25258343	41.65	175.3673543	395	0.757468354	3761.34
16	2013	1837.89	18.3789	6.10189	66.45	301.2	41.4848	13.7732	0.5262	3.090279613	2526.5048	17.21893491	42.89	158.424277	396	0.760606061	4311.7
16	2014	1907.25	19.0725	6.26768	67.05	304.3	43.8867	14.4222	0.4409	3.35913394	2828.4239	7.856301531	45.93	204.4209226	396	0.768434343	4511.47
16	2015	1935.64	19.3564	6.34845	67.35	304.9	45.019	14.7652	0.4706	3.588898701	3087.4997	7.709414381	50.83	84.14628997	396	0.769949495	2952.56
16	2016	2004.24	20.0424	5.03578	67.37	398	48.0083	12.0624	0.4525	3.8049504	3410.1246	10.76845638	51.36	86.50078326	396	1.005050505	1114.17
16	2017	2037.17	20.3717	5.09292	67.49	400	51.5177	12.8794	0.5865	4.0587	3722.5011	9.605042017	58.65	146.5907865	404	0.99009901	821.962
16	2018	2145.04	21.4504	5.36259	68.1	400	54.9024	13.7256	0.568	4.355	3880.0542	6.702521008	51.96	138.907601	404	0.99009901	1652.8
17	2010	3153.69	31.5369	7.26606	53.35	183.47	7.54245	4.111	0.4444	1.693574	684.0243	0.463101629	39.44	83.50255639	166	1.105240964	918.822
17	2011	3179.31	31.7931	7.33743	53.4	183	8.59839	4.69857	0.4405	1.955962	803.8668	0.579275329	39.46	99.22630208	166	1.102409639	912.696
17	2012	2871.95	28.7195	6.66655	53.7	182.3	9.6044	5.26846	0.4519	2.206756	935.6366	0.705663881	40.32	93.19872123	166	1.098192771	1139.07
17	2013	3073.97	30.7397	7.16376	54.2	181.8	10.3324	5.68339	0.4665	2.593707	1066.6795	0.878583081	41.46	103.3828442	173	1.050867052	1181.25
17	2014	3313.01	33.1301	7.74611	54.81	181.9	11.1177	6.11198	0.4775	2.2437	1197.1119	1.194762684	42.66	115.5148148	259	0.702316602	1408.89
17	2015	3552.06	35.5206	8.33346	55.31	181.88	11.8626	6.52221	0.4983	2.38734	1313.2308	1.306775526	44.03	202.5748596	259	0.702239382	1621.7
17	2016	3577.05	35.7705	8.47642	55.97	182	12.4082	6.81769	0.5223	2.552	1446.5105	1.545023697	47.18	140.9923357	189	0.962962963	1765.03
17	2017	3837.11	38.3711	9.24605	56.65	180	12.8053	7.11406	0.6118	2.7179	1534.7691	1.604819277	61.18	249.9172679	189	0.952380952	1969.26
17	2018	3877.54	38.7754	9.36603	57.53	180	13.2112	7.33957	0.628	2.8538	1367.1032	1.140096618	58.81	152.1410705	192	0.9375	239.8
18	2010	2237.63	22.3763	4.74285	55.66	471.79	23.3428	4.94771	0.5433	1.755683	1770.1558	2.676357332	50.96	60.57105867	359	1.314178273	2057.04
18	2011	2482.63	24.8263	5.26539	56.5	471.5	26.0972	5.53493	0.544	2.003059	2070.4129	2.989026477	50.63	94.33531293	367	1.284741144	2366.86
18	2012	2773.83	27.7383	5.88423	56.9	471.4	28.2111	5.98454	0.5868	2.2477	2394.6001	5.100150981	52.84	110.2241504	383	1.230809399	3101.37
18	2013	2993.47	29.9347	6.32067	57.4	473.6	30.3805	6.4148	0.5899	2.636404392	2728.2938	7.443729904	53.54	110.7655022	391	1.211253197	3844.08
18	2014	3219.48	32.1948	6.79502	58.01	473.8	32.0514	6.76475	0.6058	2.88159	3070.8871	10.54086904	54.86	82.39923523	401	1.181546135	2962.92
18	2015	3330.04	33.3004	6.06874	58.8	548.72	34.5194	6.29089	0.5984	3.0978	3394.5383	12.13268565	55.92	86.76557628	428	1.282056075	3692.45
18	2016	3381.64	33.8164	6.13727	63.9	551	37.0738	6.72846	0.6152	3.319	3744.1758	9.781704782	57.59	88.85430231	431	1.278422274	4198.16
18	2017	3683.72	36.8372	6.68551	64.5	551	39.8915	7.23984	0.6424	3.5546	4044.7521	7.895287958	64.24	101.9260347	434	1.269585253	4528.3
18	2018	3948.8	39.488	7.1666	65.3	551	42.3648	7.68871	0.6779	3.7828	4125.1082	5.977941176	64.85	100.7303853	442	1.246606335	5395.5
19	2010	460.992	4.60992	3.25766	55.66	141.51	4.99005	3.52629	0.4681	1.337724	357.3	0.218267589	37.55	55.66928759	135	1.048222222	264.777
19	2011	400.598	4.00598	2.84718	56.5	140.7	5.66371	4.02538	0.4681	1.51998	417.2	0.271413465	35.92	59.93725399	140	1.005	280.506
19	2012	456.015	4.56015	3.27832	56.9	139.1	6.21932	4.47111	0.4895	1.716955	480.2	0.34340905	38.44	96.1931677	140	0.993571429	373.742
19	2013	475.486	4.75486	3.4356	57.4	138.4	6.53153	4.71931	0.5122	1.906387	544.7	0.425493716	40.54	77.48023529	140	0.988571429	423.935
19	2014	492.998	4.92998	3.56728	58.01	138.2	6.68828	4.83957	0.6223	2.1283	618.4	0.603759942	43.24	90.1550701	140	0.987142857	280.292
19	2015	508.16	5.0816	3.72033	58.8	136.59	6.94913	5.08758	0.6467	2.3022	684.1	0.646171208	44.83	101.8413668	140	0.975642857	277.659
19	2016	552.297	5.52297	4.06101	59.2	136	7.26184	5.33959	0.6709	2.4629	749.1	0.650735294	46.38	108.4524572	140	0.971428571	282.605
19	2017	438.86	4.3886	3.27507	59.4	134	7.72659	5.76611	0.6736	2.6304	814.8366	0.666666667	67.36	109.4883726	140	0.957142857	263.531
19	2018	489.376	4.89376	3.67952	60.1	133	8.15001	6.12782	0.6854	2.8051	853.1565	0.596226415	51.13	138.9341716	140	0.95	988.76
20	2010	2344.59	23.4459	1.74531	89.3	1343.37	149.039	11.0944	0.5755	3.183808	6070.5033	14.56822816	57.28	87.34334513	866	1.551235566	5193.79
20	2011	2406.86	24.0686	1.78206	89.3	1350.6	161.111	11.9288	0.5833	3.623048	6814.8	17.77582077	58.05	73.84655755	886	1.524379233	5064.26
20	2012	2536.39	25.3639	1.86719	89.3	1358.4	173.195	12.7499	0.6072	4.018834	7412.3	21.11150046	60.45	70.87822566	886	1.533182844	5251.4
20	2013	2720.51	27.2051	1.99436	89.6	1364.1	185.301	13.5841	0.6233	4.487831976	8052.0011	23.91049361	62.24	69.11925687	914.25	1.492042658	5644.13
20	2014	2586.49	25.8649	1.88671	89.6	1370.9	198.272	14.4629	0.649	4.884140195	9303.4907	25.56891638	64.82	69.09461161	942.5	1.454535809	5877.62
20	2015	2725.58	27.2558	1.98118	87.6	1375.74	211.953	15.4065	0.6782	5.296186495	10131.5014	29.79410521	67.76	81.18698159	970.75	1.417192892	6349.39
20	2016	2997.59	29.9759	2.0673	87.9	1450	226.578	15.6261	0.6978	5.769166936	10946.569	34.36482759	69.78	102.43453	999	1.451451451	6751.68
20	2017	3136.91	31.3691	2.15596	87.7	1455	242.212	16.6469	0.6918	6.259573758	11830.3	33.34158076	69.18	112.9827347	999	1.456456456	7189.45
20	2018	3380.84	33.8084	2.31723	88.1	1459	258.198	17.6969	0.699	6.8034	12668.6893	19.41997264	69.9	111.8615215	1238	1.178513732	7246.6
21	2010	641.709	6.41709	1.17021	78.5	548.37	41.5018	7.56821	0.5291	2.7383	2267.77	9.479459853	51.85	123.6338746	619	0.885896607	2891.4
21	2011	662.441	6.62441	1.20095	79.73	551.6	46.482	8.42676	0.5464	3.11	2670.3	13.54494029	52.4	120.1404781	637	0.865934066	3497.54
21	2012	729.263	7.29263	1.31802	80.23	553.3	51.8275	9.36698	0.5545	3.5092	3080.58	20.82693814	53.4	124.6830393	653	0.847320061	3906.36
21	2013	806.847	8.06847	1.25462	80.5	643.1	64.209	9.98429	0.5438	3.9125	3504.17	26.40646867	54.38	103.1106432	713	0.901963534	5093.78
21	2014	823.671	8.23671	1.26973	80.92	648.7	70.6941	10.8978	0.5649	4.2568	4167.2	35.43856945	56.49	112.827	734	0.883787466	5430.77
21	2015	869.091	8.69091	1.33011	81.4	653.4	77.0566	11.7932	0.5732	4.6104	4590.17	35.59840833	57.32	150.1478902	755	0.865430464	5425.98
21	2016	951.699	9.51699	1.43544	82	663	83.2211	12.5522	0.5839	4.9997	5088.2	40.90950226	58.39	209.0204201	774	0.856589147	5533.56
21	2017	1062.81	10.6281	1.56067	82.29	681	89.9621	13.2103	0.5973	5.4538	5604.6602	46.8267254	59.73	237.1148222	796	0.855527638	6036.89
21	2018	1218.8	12.188	1.76894	82.5	689	97.1591	14.1015	0.6104	5.9308	5832.455	31.69870875	61.04	221.6805996	817	0.843329253	6362.21
22	2010	503.019	5.03019	2.10812	70.31	238.61	30.3329	12.7123	0.461	2.775	1825.7878	11.1561214	42.8	208.4114527	231	1.032943723	1999.4
22	2011	459.312	4.59312	1.9178	72.2	239.5	33.6999	14.0709	0.4738	3.1638	2142.0168	19.54700855	44.03	205.6066007	289	0.828719723	2045.07
22	2012	495.823	4.95823	2.0565	72.9	241.1	37.0025	15.3474	0.486	3.5663	2443.2385	32.65475431	45.17	211.6343927	316	0.762974684	2303.23
22	2013	559.498	5.59498	2.30626	73.7	242.6	39.1301	16.1295	0.4956	3.842633517	2759.9841	39.0618382	46.02	167.3535519	325	0.746461538	2511.65
22	2014	509.26	5.0926	2.07269	74.5	245.7	42.4562	17.2797	0.5319	4.1731	2607.8967	44.46656885	48.4	184.0671309	328	0.749085366	2986.09
22	2015	539.108	5.39108	2.16945	75.4	248.5	45.4281	18.2809	0.5415	4.5129	2847.6145	45.66645872	49.11	201.5944116	329	0.755319149	3109.05
22	2016	608.133	6.08133	2.40369	75.8	253	48.9261	19.3384	0.5792	4.8628	3119.5622	62.09259259	51.34	239.9869419	332	0.762048193	3124.91
22	2017	677.48	6.7748	2.61575	76	259	52.6934	20.3449	0.5786	5.2659	3458.041	41.17241379	57.86	254.5967193	338	0.766272189	3372.58
22	2018	751.18	7.5118	2.87808	76.3	261	56.3819	21.6023	0.571	5.6989	3672.6987	22	51.14	280.85296	343	0.760932945	4966.06
23	2010	494.673	4.94673	1.58184	53.9	312.72	12.8554	4.11083	0.4271	1.6762	956.9888	2.834852861	39.71	129.6902297	239	1.308451883	1065.36
23	2011	255.506	2.55506	0.809331	55.43	315.7	14.488	4.58917	0.4266	1.9206	1141.8882	3.826149278	40.55	142.4075677	249	1.267871486	1193.05
23	2012	298.777	2.98777	0.93106	56.71	320.9	16.3569	5.0972	0.4279	2.1716	1312.499	3.482079758	41.47	147.4349606	274	1.171167883	1448.5
23	2013	339.022	3.39022	1.03867	58.08	326.4	17.9828	5.50944	0.433	2.201096892	1495.9079	4.647929288	42.5	95.51466302	276	1.182608696	1682.42
23	2014	337.005	3.37005	1.01661	59.46	331.5	19.7811	5.96715	0.4497	2.408	2099.1974	3.865168539	45.21	101.9086436	255	1.3	1931.56
23	2015	353.468	3.53468	1.06252	61.05	332.67	21.1658	6.3624	0.4714	2.621864657	2358.4483	3.325556528	46.24	107.229805	255	1.304588235	2167.04
23	2016	402.686	4.02686	1.19138	62.44	338	22.4357	6.63778	0.4949	2.8421	2659.3863	4.830931796	47.38	134.9411941	261	1.295019157	2352.23
23	2017	451.991	4.51991	1.33725	63.76	338	23.58	6.97633	0.5326	3.0987	2886.9207	7.645813282	53.26	161.154593	265	1.275471698	2655.33
23	2018	513.147	5.13147	1.50926	65.1	340	24.6411	7.24738	0.5326	3.3586	3102.0049	4.928229665	49.03	192.2704186	271	1.254612546	5277.03
24	2010	253.327	2.53327	1.1123	63.95	227.75	18.8049	8.25682	0.4112	2.5875	1054.3943	6.865299335	41.43	370.0490042	153	1.488562092	1649.98
24	2011	270.418	2.70418	1.18086	65.2	229	21.0615	9.19716	0.4215	2.9559	1236.1038	12.97602645	42.4	289.7755387	173	1.323699422	1821.18
24	2012	309.491	3.09491	1.3427	66.21	230.5	23.5046	10.1972	0.4398	3.3326	1413.33	18.47861842	43.9	314.5406953	183	1.259562842	2028.39
24	2013	348.128	3.48128	1.50249	67.45	231.7	26.0572	11.2461	0.4643	3.628952206	1607.6257	22.58267286	45.22	246.9751049	186	1.245698925	2224.09
24	2014	327.081	3.27081	1.39838	68.71	233.9	28.6629	12.2543	0.4828	3.9483	1805.3977	25.48833424	48.05	256.542654	204	1.146568627	2603.06
24	2015	339.583	3.39583	1.16595	70.01	291.25	31.5292	10.8255	0.504	4.27103182	1990.451	26.30443576	49.51	282.6033397	250	1.165	2956.57
24	2016	391.334	3.91334	1.32656	71	295	34.1776	11.5856	0.5195	4.6058	2202.8322	28.30133333	50.9	310.9972263	261	1.130268199	3118.52
24	2017	426.762	4.26762	1.42254	71.8	300	36.9802	12.3267	0.518	4.9955	2444.0467	26.10817942	51.8	336.6061732	266	1.127819549	3472.55
24	2018	482.718	4.82718	1.60371	72.5	301	39.5318	13.1335	0.5222	5.4	2613.1911	19.96073298	51.5	357.5538915	268	1.123134328	3896.3
25	2010	783.163	7.83163	3.2298	60.58	242.48	31.2659	12.8942	0.4459	3.0366	2402.0199	16.19985572	41.38	177.9366547	329	0.737021277	1448.1
25	2011	796.982	7.96982	3.25033	71.31	245.2	34.7989	14.192	0.4525	3.4617	2829.5771	27.52140744	42.75	193.5678539	336	0.729761905	1720.93
25	2012	906.783	9.06783	2.75618	72.31	329	38.3832	11.6666	0.4554	3.9079	3240.9679	43.26644026	44.24	205.7486911	437	0.752860412	2621.76
25	2013	992.893	9.92893	2.98256	73.15	332.9	42.0181	12.6218	0.4714	4.298075506	3662.2357	59.15570511	45.73	110.539332	441	0.754875283	3065.94
25	2014	931.258	9.31258	2.75928	73.95	337.5	45.5476	13.4956	0.4871	4.66771	4095.0948	54.72394494	48.43	110.6821698	447	0.755033557	3307.02
25	2015	995.287	9.95287	2.91651	74.9	341.26	49.1914	14.4146	0.5132	5.039021137	4461.6214	58.84619421	49.94	128.7364619	458	0.74510917	3326.56
25	2016	1120.24	11.2024	3.21909	75.5	348	52.8807	15.1956	0.5297	5.4341	4936.7885	60.25221239	51.54	152.574942	461	0.754880694	3156.39
25	2017	1292.69	12.9269	3.63114	75.8	356	56.741	15.9385	0.517	5.8806	5442.8192	65.50506512	51.7	171.9593885	473	0.752642706	3306.28
25	2018	1439.02	14.3902	3.99728	76.05	360	60.6561	16.8489	0.5184	6.3481	5746.897	45.30681818	50.81	182.9079022	476	0.756302521	5629.59
26	2010	264.313	2.64313	1.24947	60.58	211.54	7.62112	3.60268	0.4283	2.1825	1277.0686	6.174959367	37.25	100.6437965	125	1.69232	975.73
26	2011	288.694	2.88694	1.36305	57.6	211.8	8.55089	4.03725	0.4319	2.5094	1493.2735	8.785462152	38.52	104.6311562	141	1.50212766	991.818
26	2012	326.588	3.26588	1.54124	58.7	211.9	9.55135	4.50748	0.4445	2.8292	1719.2728	8.2096184	40.04	104.7718248	156	1.358333333	1192.76
26	2013	374.037	3.74037	1.76183	59.9	212.3	10.3699	4.88455	0.441	3.064646465	1940.41	8.220482714	41.08	47.15524742	172	1.234302326	1359.69
26	2014	358.846	3.58846	1.68631	61.1	212.8	11.4276	5.37011	0.485	3.3374	2166.0973	9.041167275	44.24	41.99136801	190	1.12	1589.61
26	2015	381.492	3.81492	1.79046	62.8	213.07	12.5704	5.89966	0.4985	3.6291	2379.4579	9.476114089	45.8	46.20578395	205	1.039365854	1771.51
26	2016	432.384	4.32384	2.02048	64.4	214	13.7269	6.41444	0.5257	3.9247	2632.8725	10.1577575	47.74	53.11936301	216	0.990740741	1878.8
26	2017	496.553	4.96553	2.32034	66.03	214	14.7976	6.91477	0.5225	4.2756	2873.4118	16.64005236	52.25	60.75875376	226	0.946902655	2104.81
26	2018	548.674	5.48674	2.55197	67.1	215	15.5671	7.2405	0.5234	4.6321	3088.7652	12.16906946	48.43	67.58971395	233	0.922746781	4959.2
27	2010	146.586	1.46586	1.56626	51.75	93.59	3.91089	4.17875	0.4285	1.579	430.679	0.859903964	39.02	106.5082353	120	0.779916667	408.892
27	2011	127.237	1.27237	1.33232	53.15	95.5	4.345	4.54974	0.43	1.8483	500.2331	1.541963579	39.14	111.4405575	130	0.734615385	444.69
27	2012	150.475	1.50475	1.5561	54.35	96.7	4.84902	5.0145	0.436	2.0816	575.494	1.708414873	39.6	117.8019718	140	0.690714286	561.714
27	2013	172.361	1.72361	1.7552	55.72	98.2	5.18457	5.2796	0.4387	2.146951774	655.5728	1.699346405	40.26	83.21419492	150	0.654666667	645.662
27	2014	173.339	1.73339	0.791139	57.13	219.1	5.69784	2.60057	0.4622	2.3595	739.3991	2.60968661	41.42	91.35815015	160	1.369375	1089.37
27	2015	185.83	1.8583	0.841889	58.7	220.73	6.3246	2.86531	0.4705	2.572826152	830.7149	1.99223462	42.53	93.96480114	206	1.071504854	1240.05
27	2016	209.829	2.09829	0.940938	60.2	223	6.8116	3.05453	0.4692	2.7853	933.3099	2.777153558	43.13	137.5195872	213	1.046948357	1564.32
27	2017	244.573	2.44573	1.09674	61.7	223	7.32247	3.28362	0.4707	3.0293	1038.3081	2.744840525	47.07	141.0662736	223	1	2020.83
27	2018	269.835	2.69835	1.21002	62.6	223	7.69592	3.45108	0.481	3.2749	1121.3088	1.902621723	44.69	149.729796	223	1	2603.63
28	2010	150.27	1.5027	0.539861	50.79	278.35	6.90372	2.48023	0.4155	1.5983	469.087	0.948509485	39.26	163.4867617	120	2.319583333	867.9
28	2011	170.019	1.70019	0.60419	52.04	281.4	7.7874	2.76738	0.4075	1.851	547.8465	1.238954345	39.78	168.5920666	130	2.164615385	621.732
28	2012	645.305	6.45305	2.28184	53.5	282.8	8.80755	3.11441	0.4133	2.095	633.2419	1.759326993	40.8	150.0522248	136	2.079411765	757.648
28	2013	219.401	2.19401	0.764196	55.1	287.1	9.69359	3.37638	0.4207	2.358135283	721.2158	2.377938517	41.75	98.06745656	140	2.050714286	878.035
28	2014	209.019	2.09019	0.717048	56.5	291.5	10.7308	3.68124	0.4443	2.5798	864.7989	3.503480278	44.08	91.98545846	150	1.943333333	1058.3
28	2015	218.658	2.18658	0.744723	58.2	293.61	11.8039	4.02027	0.4643	2.8105	970.7368	3.938347064	45.93	105.2560814	155	1.894258065	1264.53
28	2016	253.083	2.53083	0.753224	59.7	336	12.8544	3.82571	0.4808	3.0335	1083.8277	3.924295775	47.74	125.0324364	179	1.877094972	1653.71
28	2017	268.524	2.68524	0.808806	61.3	332	13.7864	4.15253	0.4765	3.2976	1197.0899	4.723707665	47.65	149.9724172	185	1.794594595	2010.05
28	2018	314.067	3.14067	0.943144	62.4	333	14.6687	4.40502	0.4811	3.5828	1239.658	3.274509804	48.16	225.9473289	190	1.752631579	2839.55
29	2010	197.919	1.97919	1.21214	52.5	163.28	5.40854	3.31243	0.3543	1.6935	766.4917	0.863843552	36.95	176.806781	89	1.834606742	578.606
29	2011	216.277	2.16277	1.31156	54	164.9	6.13869	3.72267	0.3687	1.9414	895.0904	1.063726087	37.82	167.732285	92	1.792391304	495.709
29	2012	249.845	2.49845	1.49787	55.8	166.8	6.96127	4.17342	0.312	2.1941	1023.1991	1.346060311	38.17	176.6589219	95	1.755789474	607.541
29	2013	287.297	2.87297	1.71214	57.2	167.8	7.76182	4.62564	0.365	2.367582418	1163.3806	2.068463219	38.85	110.4264108	96	1.747916667	668.679
29	2014	279.017	2.79017	1.64806	58.5	169.3	8.62338	5.09355	0.3737	2.5854	1312.6983	2.661436331	40.77	101.8754008	111	1.525225225	857.511
29	2015	298.648	2.98648	1.23383	60.1	242.05	9.57195	3.95453	0.3998	2.820041694	1468.597	3.850102049	42.08	111.5481525	142	1.704577465	1458.21
29	2016	349.093	3.49093	1.43659	61.6	243	10.4334	4.29358	0.4096	3.0496	1630.88	5.394705174	43.53	131.0545579	147	1.653061224	1658.29
29	2017	382.821	3.82821	1.56894	62.9	244	11.0594	4.53254	0.4305	3.3115	1806.2	11.02784504	43.05	151.0658199	152	1.605263158	2131.49
29	2018	430.26	4.3026	1.76336	64	244	11.6455	4.77277	0.4378	3.5896	1778.736	7.207272727	45.15	170.7315375	164	1.487804878	4278.49
30	2010	293.023	2.93023	2.39242	56.73	122.48	8.39565	6.85471	0.4091	1.9537	726.1249	3.561160481	37.62	192.5098528	82	1.493658537	523.559
30	2011	209.32	2.0932	0.910088	57.9	230	9.4535	4.11022	0.396	2.2835	853.744	4.977178874	38.7	192.8245072	125	1.84	913.914
30	2012	225.833	2.25833	0.981456	58.8	230.1	10.5879	4.60143	0.414	2.5712	973.9689	6.815008726	40.01	168.7135198	128	1.79765625	1104.21
30	2013	254.316	2.54316	1.10141	60	230.9	11.8542	5.13391	0.4322	2.76913242	1106.8789	9.036537625	41.02	91.38813056	132	1.749242424	1241.19
30	2014	240.149	2.40149	1.03602	61.2	231.8	13.2175	5.70211	0.4521	3.0322	1128.0986	8.7621938	42.86	96.24947034	136	1.704411765	1224.5
30	2015	249.326	2.49326	1.07505	62.8	231.92	14.5392	6.26906	0.466	3.2946	1236.9601	10.58292852	43.89	115.5414915	140	1.656571429	1447.46
30	2016	285.361	2.85361	1.23	64.4	232	15.8914	6.84974	0.4784	3.5659	1358.8007	11.80735931	44.96	132.2532067	149	1.55704698	1989.33
30	2017	320.953	3.20953	1.37748	66.1	233	17.0991	7.33867	0.4913	3.8828	1494.0055	12.09130435	49.13	150.1436869	164	1.420731707	2304.74
30	2018	355.033	3.55033	1.52375	67.1	233	18.296	7.85238	0.5021	4.1999	1557.0299	7.187363834	47.01	108.3453529	172	1.354651163	3690.09
31	2010	140.285	1.40285	1.35502	61.96	103.53	7.43834	7.18472	0.4026	2.3244	564.6808	5.681356433	39.52	161.9959742	109	0.949816514	778.295
31	2011	150.672	1.50672	1.45296	63.02	103.7	8.33095	8.0337	0.4337	2.6637	664.0744	8.723795513	40.59	173.9419404	114	0.909649123	732.402
31	2012	175.43	1.7543	1.69826	64.2	103.3	9.39731	9.09711	0.4535	3.0045	766.4607	17.57921887	41.63	170.3179361	120	0.860833333	898.727
31	2013	201.048	2.01048	1.94625	65.4	103.3	10.3276	9.99768	0.4689	3.273992674	872.1339	28.40691685	42.66	157.2479657	128	0.80703125	1049.68
31	2014	189.261	1.89261	1.83038	66.6	103.4	11.4534	11.0768	0.4726	3.5752	1003.7987	27.94928335	46.12	139.0463237	134	0.771641791	1281.37
31	2015	203.133	2.03133	1.96872	67.9	103.18	12.5987	12.2104	0.4871	3.866555976	1113.7148	30.91250414	46.9	157.9997188	138	0.747681159	1520.7
31	2016	232.189	2.32189	2.25426	69.2	103	13.7704	13.3693	0.4981	4.1794	1236.7803	40.14338235	47.62	192.6504065	139	0.741007194	1693.52
31	2017	263.554	2.63554	2.55878	70.5	103	14.7343	14.3051	0.5185	4.5386	1366.0251	42.41697417	51.85	246.9356996	141	0.730496454	1984.18
31	2018	295.514	2.95514	2.86906	71.2	103	15.2942	14.8487	0.5193	4.8903	1360.9156	23.60516605	47.78	343.5639571	143	0.72027972	2694.36
32	2010	174.715	1.74715	2.11212	55.65	82.72	4.49523	5.43427	0.3646	2.0255	555.3542	1.880511245	37.64	174.7580081	65	1.272615385	431.709
32	2011	184.356	1.84356	2.22116	56.81	83	5.07061	6.10917	0.3676	2.3597	651.1731	3.413527904	38.77	181.2553299	67	1.23880597	418.644
32	2012	206.345	2.06345	2.47713	57.9	83.3	5.75008	6.90286	0.3791	2.6574	737.5739	6.370458136	39.8	184.7364303	70	1.19	505.197
32	2013	234.477	2.34477	1.43587	59	163.3	9.99766	6.12227	0.3972	2.870512821	837.0943	5.452934226	40.8	90.12763713	96	1.701041667	863.276
32	2014	221.141	2.21141	1.35007	60.15	163.8	11.0874	6.76886	0.4135	3.1346	903.5989	8.491642085	43.44	89.03095282	99	1.654545455	1055.09
32	2015	232.991	2.32991	1.42458	61.55	163.55	12.307	7.52492	0.4409	3.4092	1001.6394	8.904203997	44.96	98.0460345	105	1.557619048	1289.56
32	2016	263.33	2.6333	1.60567	63.2	164	13.5993	8.29226	0.4619	3.6828	1118.3404	12.78937008	47	106.2869091	115	1.426086957	1557
32	2017	297.132	2.97132	1.81178	64.93	164	14.7688	9.00537	0.4615	4.0059	1254.2199	17.75049505	46.15	111.420521	122	1.344262295	2062.99
32	2018	338.422	3.38422	2.06355	66	164	15.8322	9.65375	0.4506	4.3452	1282.8741	10.92644135	46.86	68.365078	129	1.271317829	3609.47
33	2010	102.843	1.02843	0.643691	48.3	159.77	2.99362	1.87371	0.3668	1.2757	289.3821	0.239803764	37.39	237.9590888	65	2.458	391.1
33	2011	122.831	1.22831	0.754953	49.8	162.7	3.42171	2.10308	0.3702	1.4972	336.2639	0.399927941	37.6	248.3538862	68	2.392647059	319.318
33	2012	150.366	1.50366	0.914635	50.97	164.4	3.90417	2.3748	0.3758	1.6991	388.2301	0.706764233	38	255.1860656	70	2.348571429	422.291
33	2013	179.569	1.79569	1.06569	52.4	168.5	4.40937	2.61684	0.4051	1.847463768	442.4318	1.045271806	38.43	142.2049632	75	2.246666667	524.192
33	2014	186.189	1.86189	1.0825	53.7	172	4.89881	2.84815	0.4169	2.0396	564.7993	1.911486137	38.9	150.5288313	79	2.17721519	609.978
33	2015	195.051	1.95051	1.1206	55.5	174.06	5.38869	3.09588	0.4307	2.2233424	626.6449	1.120624957	39.35	155.8923416	85	2.047764706	711.242
33	2016	230.719	2.30719	1.31091	57.5	176	5.90601	3.35569	0.4344	2.4086	705.5395	1.415540541	39.81	200.045492	86	2.046511628	784.909
33	2017	250.544	2.50544	1.42355	58.5	176	6.36077	3.61407	0.4318	2.6118	781.3862	2.912013536	43.18	225.8756277	90	1.955555556	916.477
33	2018	845.068	8.45068	4.80152	60	176	6.78058	3.8526	0.4433	2.8281	833.8163	2.969543147	42.55	137.4564215	94	1.872340426	2194.23
34	2010	644.263	6.44263	1.48168	61.62	434.82	41.993	9.65756	0.5276	3.003499	2146.079	9.076793592	48.69	64.9951012	413	1.05283293	2182.75
34	2011	737.787	7.37787	1.67565	73.9	440.3	46.1923	10.4911	0.5342	3.2434	2548.3599	10.77763404	49.27	64.36685585	433	1.016859122	2520.24
34	2012	770.119	7.70119	1.72905	74.3	445.4	50.3034	11.294	0.5515	3.5704	2944.6266	14.70521056	50.94	58.22390919	453	0.983222958	3016.08
34	2013	830.084	8.30084	1.84136	74.9	450.8	53.7593	11.9253	0.5712	4.090925756	3531.1732	17.56722332	52.93	64.78878273	462	0.975757576	3402.97
34	2014	822.024	8.22024	1.56546	75.1	525.1	58.1407	11.0723	0.579	4.4632	4201.4577	18.98295613	55.25	74.26837331	495	1.060808081	4257.22
34	2015	901.135	9.01135	1.69113	75.3	532.86	64.1582	12.0403	0.6099	4.8316	4697.228	22.75585654	58.24	85.57082484	506	1.053083004	4750.76
34	2016	1065.25	10.6525	1.95459	76.2	545	70.3816	12.9141	0.6363	5.2185	5176.2033	30.05570652	60.89	62.96103155	541	1.007393715	4957.27
34	2017	1159.88	11.5988	1.88598	76.8	615	76.1599	12.3837	0.6454	5.6276	5717.4278	33.24668435	64.54	71.51317426	591	1.040609137	5612.97
34	2018	1447.09	14.4709	2.31534	77.4	625	81.3312	13.013	0.6517	6.1172	5715.3259	24.82816537	63.9	156.8919454	615	1.016260163	5856.65
35	2010	678.156	6.78156	3.03629	68.31	223.35	24.665	11.0432	0.4364	3.016636	1704.4539	4.112667224	40.15	92.66709466	272	0.821139706	1409.2
35	2011	752.194	7.52194	3.34755	62.3	224.7	27.1069	12.0636	0.4401	3.4321	2018.8617	6.040943789	40.51	75.48894063	285	0.788421053	1490.05
35	2012	1032.42	10.3242	4.56619	63.2	226.1	29.1399	12.8881	0.4656	3.8043	2329.259	10.88973516	42.49	93.93817974	290	0.779655172	1687.18
35	2013	1128.43	11.2843	4.95796	64	227.6	31.7829	13.9644	0.4765	4.043498168	2635.7078	14.27955877	43.64	99.46324387	295	0.771525424	1932.02
35	2014	1229.41	12.2941	5.35459	64.87	229.6	34.1348	14.8671	0.477	4.4155	2992.0297	17.36724906	44.07	108.8665082	309	0.743042071	2245.25
35	2015	1359.25	13.5925	5.85556	65.8	232.13	36.968	15.9256	0.491	4.7852	3349.6292	23.20950611	45.24	114.9592706	322	0.720900621	2613.98
35	2016	787.403	7.87403	3.33645	71.9	236	39.4448	16.7139	0.4922	5.156	3667.6341	26.34179357	45.23	141.8783439	331	0.712990937	3078.73
35	2017	824.49	8.2449	2.84307	72.4	290	42.1271	14.5266	0.4897	5.5656	4047.8094	29.4958124	48.97	216.290389	345	0.84057971	3578.28
35	2018	948.267	9.48267	3.23641	72.9	293	44.6547	15.2405	0.503	6.0134	4154.9262	18.11608624	45.9	185.9677435	344	0.851744186	5009.58
36	2010	466.04	4.6604	3.19709	61.62	145.77	11.1732	7.66495	0.497	2.725	1498.0973	1.377732588	44.37	108.8306153	175	0.832971429	359.881
36	2011	512.284	5.12284	3.46606	62.3	147.8	12.1117	8.19465	0.5064	3.1749	1767.6378	1.801102204	45.34	192.2867026	190	0.777894737	622.058
36	2012	546.524	5.46524	3.65079	63.2	149.7	12.7536	8.51944	0.5139	3.482	1929.2876	2.355661085	46.39	194.7670852	204	0.733823529	730.628
36	2013	583.089	5.83089	3.86152	64	151	13.9384	9.23073	0.5126	3.726770929	2136.3782	3.111992071	46.78	175.8362136	205	0.736585366	894.653
36	2014	566.684	5.66684	3.71596	64.87	152.5	14.8723	9.75233	0.5162	4.051	2410.3624	4.681086395	50.09	208.7539605	215	0.709302326	1040.75
36	2015	578.137	5.78137	3.48422	68	165.93	16.1052	9.70602	0.5273	4.4026	2677.7315	6.873682524	53.4	226.3597761	238	0.697184874	1255.06
36	2016	664.191	6.64191	3.95352	69	168	17.413	10.3649	0.548	4.7785	3006.8973	11.31540342	56.17	364.5197001	241	0.697095436	1410.84
36	2017	614.406	6.14406	3.61415	69.7	170	18.7033	11.0019	0.5876	5.1866	3062.5719	12.32484848	58.76	226.5150975	255	0.666666667	1663.12
36	2018	742.075	7.42075	4.33962	70	171	20.0873	11.747	0.5882	5.6097	3337.1088	9.570566948	58.02	230.8836529	261	0.655172414	4178.49
37	2010	202.46	2.0246	2.41743	53.3	83.75	5.27523	6.29878	0.4358	2.7487	799.3624	2.142857143	36.24	51.29353234	85	0.985294118	421.655
37	2011	231.457	2.31457	2.74564	54.4	84.3	5.81331	6.89598	0.4447	3.152	948.5671	2.696006995	37.24	55.53447185	88	0.957954545	398.214
37	2012	245.939	2.45939	2.90023	55.3	84.8	6.2464	7.36604	0.4678	3.5696	1083.7443	4.264150943	39.3	50.41666667	90	0.942222222	444.834
37	2013	284.955	2.84955	3.3328	57.1	85.5	6.83856	7.99832	0.4759	3.866330275	1196.934	7.045388841	40.2	73.59536341	93	0.919354839	512.094
37	2014	268.926	2.68926	3.11257	59.2	86.4	7.34324	8.49912	0.4897	4.2143	1347.0432	9.764435507	41.58	85.52965639	96	0.9	584.767
37	2015	294.115	2.94115	3.37559	60.9	87.13	7.80587	8.95888	0.5176	4.5499	1494.5749	14.76193201	43.44	94.67206023	99	0.88010101	663.525
37	2016	342.656	3.42656	3.89382	62.9	88	8.39833	9.54356	0.5192	4.8926	1638.4941	20.22159091	44.4	114.3900737	101	0.871287129	760.86
37	2017	383.779	3.83779	4.26421	64.5	90	9.0702	10.078	0.5188	5.3057	1806.62	27.98314607	43.63112142	140.4211575	126	0.714285714	870.125
37	2018	440.577	4.40577	4.84151	66	91	9.74139	10.7048	0.5093	5.7437	1938.594	30.45833333	43.77	140.1711866	129	0.705426357	3009.64
38	2010	201.04	2.0104	1.84609	52.9	108.9	5.28781	4.85566	0.3856	2.5572	516.0918	3.338718363	37.07	105.7728831	78	1.396153846	334.927
38	2011	140.387	1.40387	1.28442	53.3	109.3	5.84303	5.34586	0.399	2.9367	609.8868	5.128303332	38.56	113.6949071	85	1.285882353	369.737
38	2012	157.954	1.57954	1.44119	55.1	109.6	6.35371	5.79718	0.4062	3.2987	703.8667	7.444529457	39.37	123.2908705	88	1.245454545	437.337
38	2013	175.841	1.75841	1.60001	56	109.9	6.86455	6.24618	0.4163	3.574220183	766.2182	13.11619048	40.17	119.8547718	92	1.194565217	464.849
38	2014	161.986	1.61986	1.46329	57.4	110.7	7.43362	6.7151	0.4595	3.8959	871.1964	20.67096285	42.77	130.2003294	99	1.118181818	539.065
38	2015	179.529	1.79529	1.62235	59.2	110.66	8.09149	7.31203	0.4796	4.2238	963.9221	21.80804672	44.87	135.6177546	103	1.074368932	610.976
38	2016	214.877	2.14877	1.93582	60.5	111	8.6668	7.80793	0.4968	4.5794	1068.8648	22.24528302	46.29	142.0890102	106	1.047169811	692.997
38	2017	235.247	2.35247	2.10042	62	112	9.43554	8.42459	0.5075	4.9934	1188.1547	39.63157895	50.75	176.0697265	117	0.957264957	777.517
38	2018	276.437	2.76437	2.46819	63.5	112	10.2036	9.11035	0.5184	5.4393	1297.239	45.98876404	48.46	306.4237691	124	0.903225806	1730.98
39	2010	534.125	5.34125	8.21225	52.463	65.04	4.2588	6.54797	0.5188	3.0164	852.8864	1.94117245	38.6	55.82936619	100	0.6504	274.081
39	2011	562.329	5.62329	8.61146	52.475	65.3	4.6702	7.15191	0.5296	3.3273	1006.7548	2.997727273	39.78	47.9410449	109	0.599082569	307.953
39	2012	522.97	5.2297	7.95997	53	65.7	5.06343	7.70689	0.5515	3.6911	1158.6575	5.013611615	41.24	50.99188982	115	0.571304348	351.385
39	2013	1020.61	10.2061	4.70977	53.09	216.7	20.195	9.31934	0.4364	3.95664528	1318.394	5.333937061	42.12	56.38206642	197	1.1	1244.75
39	2014	1048.69	10.4869	4.81494	62.1	217.8	21.5683	9.9028	0.4524	4.3167	1487.1391	8.255079007	43.56	72.31039959	192	1.134375	1411.52
39	2015	310.324	3.10324	1.42064	63.2	218.44	23.1665	10.6054	0.47	4.6747	1621.063	12.48899822	45.1	91.58428626	199	1.097688442	1562.52
39	2016	353.155	3.53155	1.60525	64.3	220	24.1997	10.9999	0.4776	5.0305	1783.3404	23.64719101	45.59	102.8719146	204	1.078431373	1701.23
39	2017	382.949	3.82949	1.7328	65.5	221	25.9033	11.721	0.4895	5.4445	1977.6588	22.78923767	48.95	118.5445576	224	0.986607143	2523.52
39	2018	431.375	4.31375	1.94313	66.6	222	27.7502	12.5001	0.497	5.9049	2007.6104	11.74496644	48.16	118.677337	233	0.9527897	3115.67
40	2010	305.988	3.05988	3.28348	59	93.19	3.31638	3.55873	0.4851	2.5029	916.2274	1.388621022	43.41	202.9377143	72	1.294305556	169.961
40	2011	321.873	3.21873	3.43882	60	93.6	3.65797	3.90809	0.4922	2.9729	1088.949	2.634832658	44.2	202.2740035	74	1.264864865	190.783
40	2012	340.187	3.40187	3.62287	61.4	93.9	4.02486	4.28633	0.5033	3.3164	1260.405	3.429664258	45.43	143.6261312	74	1.268918919	251.914
40	2013	384.27	3.8427	4.06205	62.2	94.6	4.4837	4.73964	0.5077	3.638665448	1406.9776	4.178284749	46.4	156.2107658	77	1.228571429	303.72
40	2014	390.378	3.90378	4.10492	63.3	95.1	4.82401	5.07257	0.5501	3.9807	1592.6986	4.074931593	48.67	184.2091831	78	1.219230769	351.906
40	2015	410.844	4.10844	4.27517	64.5	96.1	5.20462	5.41584	0.5699	4.3193	1783.1028	5.024158631	50.32	286.1413547	80	1.20125	402.359
40	2016	442.756	4.42756	4.56449	65.7	97	5.56426	5.73635	0.5828	4.6554	1977.8681	7.686070686	51.38	325.0860382	98	0.989795918	453.711
40	2017	472.911	4.72911	4.82562	66.7	98	5.9137	6.03439	0.6098	5.0653	2191.191	10.6090535	60.98	412.0723331	104	0.942307692	525.607
40	2018	536.577	5.36577	5.47527	67.7	98	6.12068	6.24559	0.6079	5.4883	2253	9.830265849	54.12	321.07507	106	0.924528302	2200.51
41	2010	71.1937	0.711937	0.860763	44.132	82.71	2.68455	3.24574	0.4096	2.1811	290.8244	0.807992358	36.58	142.6292398	58	1.426034483	181.596
41	2011	81.3644	0.813644	0.977937	44.799	83.2	2.87783	3.45893	0.4004	2.49	344.3361	0.847189232	36.15	143.3050672	60	1.386666667	193.587
41	2012	89.2607	0.892607	1.07414	46.599	83.1	3.09655	3.72629	0.4215	2.6232	396.3577	1.439873418	38.69	141.5	64	1.2984375	217.576
41	2013	98.8826	0.988826	1.18281	47.702	83.6	3.36285	4.02255	0.4317	2.798078683	443.6693	2.104642014	39.52	143.6857843	67	1.247761194	279.204
41	2014	101.16	1.0116	1.20285	49.002	84.1	3.55454	4.22656	0.4677	3.0583	503.7864	2.948768088	42.47	179.0086526	69	1.21884058	327.353
41	2015	107.843	1.07843	1.27489	50.202	84.59	3.7998	4.49202	0.5005	3.3212	550.9843	3.315391216	45.97	209.3444432	71	1.191408451	882.043
41	2016	125.457	1.25457	1.47596	53.7	85	4.06578	4.78327	0.494	3.6188	609.3102	5.112840467	47.84	237.6452104	71	1.197183099	407.335
41	2017	134.385	1.34385	1.581	55.698	85	4.47643	5.26639	0.4851	3.9577	677.8923	5.437984496	48.51	255.6189172	73	1.164383562	476.471
41	2018	152.629	1.52629	1.79564	57.999	85	4.7853	5.62977	0.4866	4.3126	717.4554	3.736434109	49.5	321.5889804	74	1.148648649	1047.78
42	2010	71.1887	0.711887	1.02107	63.6	69.72	3.91683	5.61794	0.4908	2.6242	212.5429	1.653404981	44.85	64.32797619	52	1.340769231	275.692
42	2011	75.8186	0.758186	1.08312	64.3	70	4.3751	6.25014	0.4789	3.0496	251.7051	3.515463918	44.98	72.42236025	54	1.296296296	375.925
42	2012	80.4221	0.804221	1.14236	65.3	70.4	4.86073	6.90445	0.4824	3.4224	290.5445	4.783950617	45.38	67.27966102	56	1.257142857	460.791
42	2013	89.9302	0.899302	1.2738	65.8	70.6	5.30987	7.52106	0.4832	3.779945305	331.647	5.405960946	45.5	60.97297297	60	1.176666667	612.982
42	2014	92.2356	0.922356	1.30092	66.3	70.9	5.85678	8.26062	0.5086	4.1466	376.582	10.62564103	48.17	27.00309735	61	1.162295082	777.775
42	2015	95.105	0.95105	1.34026	66.9	70.96	6.39619	9.0138	0.5171	4.4845	415.5181	12.40755957	48.7	29.95922747	62	1.144516129	914.603
42	2016	106.261	1.06261	1.49664	67.5	71	7.12728	10.0384	0.5141	4.8423	457.3956	14.94845361	48.7	34.52989998	63	1.126984127	1055.68
42	2017	111.888	1.11888	1.57589	67.9	71	7.74735	10.9118	0.5813	5.2516	505.6834	18.45360825	58.13	135.4508899	64	1.109375	1298.78
42	2018	119.856	1.19856	1.68812	68.1	71	8.2641	11.6396	0.594	5.6622	536.8516	7.896907216	56.63	104.2893846	65	1.092307692	1450.31
43	2010	283.491	2.83491	1.83027	61.62	154.89	7.85634	5.07221	0.4753	2.7212	960.4506	1.51421614	41.69	79.30352537	116	1.335258621	289.77
43	2011	319.562	3.19562	2.04979	56	155.9	8.56341	5.49289	0.4819	3.049	1132.3711	1.87457396	42.64	70.89317576	116	1.343965517	326.92
43	2012	329.049	3.29049	2.09719	56.9	156.9	9.21423	5.87268	0.4897	3.3979	1304.3014	2.297800338	44.34	68.98904959	116	1.352586207	423.913
43	2013	357.847	3.57847	2.26772	58.1	157.8	9.99468	6.33376	0.4974	3.647981651	1449.2679	3.080808081	45.17	74.28035191	116	1.360344828	532.375
43	2014	366.784	3.66784	2.31409	59.5	158.5	10.8142	6.82284	0.5058	3.9763	1646.3225	3.232289399	47.02	79.87500768	128	1.23828125	601.525
43	2015	368.999	3.68999	2.31652	60.3	159.29	11.5053	7.22286	0.529	4.3266	1826.6783	4.44693635	49.42	99.07110883	140	1.137785714	625.756
43	2016	414.6	4.146	2.59125	61.3	160	12.3337	7.70856	0.5364	4.7162	2013.1405	6.965	49.98	103.4479352	140	1.142857143	771.859
43	2017	439.622	4.39622	2.73057	62.2	161	13.4363	8.34553	0.5253	5.1374	2235.7308	8.110927152	52.53	118.8373428	141	1.141843972	896.61
43	2018	474.207	4.74207	2.9272	63	162	14.5542	8.98407	0.5227	5.5705	2366.8763	6.654545455	49.8	127.3529864	142	1.14084507	2518.26
44	2010	76.4263	0.764263	1.97586	48.4	38.68	1.50057	3.87945	0.507	2.1093	266.1269	0.485268631	40.97	100.8661511	32	1.20875	91.6688
44	2011	78.4129	0.784129	2.70389	50.5	29	1.66714	5.74876	0.4976	2.3391	315.8871	0.525268603	40.57	99.29155313	33	0.878787879	106.339
44	2012	95.9855	0.959855	2.44238	52.5	39.3	1.82051	4.63234	0.5006	2.6309	371.085	1.047220107	40.85	119.831746	33	1.190909091	131.645
44	2013	105.274	1.05274	2.65845	53.8	39.6	1.95377	4.93376	0.5149	2.800460405	420.8041	1.432360743	40.75	158.665	33	1.2	159.979
44	2014	110.707	1.10707	2.76767	55.2	40	2.04365	5.10913	0.5478	3.0413	476.3502	1.633421152	43.51	200.5606541	34	1.176470588	188.173
44	2015	120.138	1.20138	2.99298	56.4	40.14	2.1773	5.42426	0.567	3.2875	519.2792	3.153389894	46.05	256.3344156	35	1.146857143	196.831
44	2016	136.677	1.36677	3.33359	58	41	2.30032	5.61054	0.5671	3.5968	571.639	4.563432836	47.2	293.0524968	35	1.171428571	214.772
44	2017	140.488	1.40488	3.42653	59.7	41	2.4204	5.90341	0.5792	3.8996	635.9616	7.464684015	57.92	247.1946501	38	1.078947368	242.728
44	2018	158.135	1.58135	3.85694	61.5	41	2.56925	6.26647	0.5913	4.2557	682.9087	7.644444444	51.82	315.4303623	39	1.051282051	903.835
45	2010	333.061	3.33061	1.54495	68.2	215.58	14.3541	6.65836	0.4749	1.90505	839.0236	3.442771997	41.17	98.01308017	326	0.661288344	2410.4
45	2011	392.239	3.92239	1.79679	64.6	218.3	16.7513	7.67352	0.4525	2.245891	1111.1188	4.026341878	39.22	104.1670759	360	0.606388889	2404.71
45	2012	478.809	4.78809	2.15486	66.4	222.2	18.8954	8.50378	0.4569	2.543415	1293.6156	5.980295567	39.17	89.10510381	378	0.587830688	2706.15
45	2013	513.283	5.13283	2.13158	67.8	240.8	21.1704	8.79169	0.4626	2.682632541	1480.8408	9.598032326	39.42	88.58131488	393	0.612722646	3116.99
45	2014	523.1	5.231	2.13162	69.1	245.4	23.2663	9.48097	0.4584	2.9348	1666.7504	16.56705948	39.88	88.7441729	403	0.608933002	3523.31
45	2015	561.559	5.61559	2.23693	70.4	251.04	25.7791	10.2689	0.4838	3.198887696	2183.6501	21.31750543	42.75	118.4246506	416	0.603461538	3807.98
45	2016	646.051	6.46051	2.4944	72.1	259	28.4343	10.9785	0.5194	3.4852	2445.6959	32.2739726	44.99	114.0904285	460	0.563043478	4166.71
45	2017	698.446	6.98446	2.58684	73.7	270	30.9905	11.478	0.5235	3.7972	2728.5104	45.10228802	52.35	130.5213888	461	0.585683297	4641.45
45	2018	808.289	8.08289	2.92859	74.97	276	33.7332	12.2222	0.5649	4.1484	2976.742	31.05408971	50.28	79.81380235	466	0.592274678	6351.4
46	2010	87.508	0.87508	0.784614	54.6	111.53	5.50143	4.93269	0.3312	1.8727	287.4466	4.069716776	30.38	158.5046799	135	0.826148148	769.577
46	2011	105.455	1.05455	0.849754	56.3	124.1	6.15334	4.95837	0.3107	2.101067	421.0117	4.065905553	27.66	129.0945741	146	0.85	814.536
46	2012	134.748	1.34748	1.09196	58	123.4	6.92867	5.61481	0.3195	2.378408	490.1992	7.949921753	27.85	102.6210959	146	0.845205479	1027.92
46	2013	151.103	1.51103	1.11023	59.37	136.1	7.90353	5.80715	0.3187	2.505397987	559.9547	13.94278283	27.75	169.799763	155	0.878064516	1241.98
46	2014	144.887	1.44887	0.999219	60.67	145	8.72075	6.01431	0.3267	2.7384	653.6172	23.39141743	30.98	5.185008029	160	0.90625	1471.21
46	2015	156.093	1.56093	1.06971	61.96	145.92	9.63556	6.60332	0.3668	2.976640651	733.0353	30.90776787	37.92	122.7826267	165	0.884363636	1653.95
46	2016	181.361	1.81361	1.22542	63.46	148	10.5789	7.14791	0.425	3.2315	828.1706	40.56701031	39.3	138.4460459	172	0.860465116	1813.78
46	2017	198.187	1.98187	1.33011	65.05	149	11.5807	7.77228	0.4262	3.5175	930.8637	47.44587629	42.62	142.6865545	175	0.851428571	2090.46
46	2018	235.66	2.3566	1.57107	65.54	150	12.5442	8.36281	0.4725	3.8397	1028.2625	58.06169666	43.77	123.4436103	179	0.837988827	3342.2
47	2010	67.0168	0.670168	0.724114	45	92.55	2.80592	3.03179	0.4151	1.5376	269.8664	1.181569721	33.91	148.9292754	105	0.881428571	320.137
47	2011	70.8211	0.708211	0.763981	46.6	92.7	3.20997	3.46275	0.373	1.814329	319.2848	2.6374829	32.17	117.4911417	109	0.850458716	334.772
47	2012	82.8302	0.828302	0.889691	48.3	93.1	3.57944	3.84473	0.3841	2.062892	371.5134	4.940184883	32.16	135.5111111	115	0.809565217	481.429
47	2013	102.265	1.02265	0.987116	49.67	103.6	4.42526	4.27149	0.3478	2.209240622	424.8198	8.889798145	31.73	108.4257692	119	0.870588235	699.764
47	2014	101.022	1.01022	0.898768	50.91	112.4	4.89433	4.35439	0.3358	2.4147	506.5648	11.59256265	32.6	96.06820006	127	0.88503937	760.937
47	2015	110.246	1.10246	0.970304	52.22	113.62	5.41852	4.76898	0.3483	2.636852409	570.6475	14.15172047	36.99	132.995118	138	0.823333333	564.143
47	2016	128.239	1.28239	1.11512	53.74	115	5.92244	5.14995	0.4542	2.8653	643.9881	16.10789474	41.61	106.1342739	145	0.793103448	981.555
47	2017	135.275	1.35275	1.1763	55.31	115	6.47915	5.63404	0.4749	3.116	725.1307	10.74278215	47.49	68.45753361	147	0.782312925	1172.9
47	2018	155.719	1.55719	1.35408	57.22	115	7.08819	6.16364	0.4614	3.3855	823.4556	9.486979167	43.42	141.6609312	149	0.771812081	1912.6
48	2010	71.6792	0.716792	0.394905	62.9	181.51	3.58813	1.97682	0.3153	1.5377	187.2078	0.733636624	27.8	39.98899083	97	1.871237113	338.454
48	2011	71.6142	0.716142	0.393269	63.7	182.1	4.07468	2.23761	0.3034	1.821896	221.9529	1.11970684	27.09	40.12614063	98	1.858163265	423.863
48	2012	90.8176	0.908176	0.505385	65.3	179.7	4.59216	2.55546	0.3159	2.073318	256.4708	2.317473339	28.16	32.68225352	102	1.761764706	406.212
48	2013	102.126	1.02126	0.570217	66.65	179.1	4.84289	2.70401	0.3331	2.44344186	291.2336	5.034936293	29.87	46.78785311	106	1.689622642	620.402
48	2014	98.6138	0.986138	0.539758	67.9	182.7	4.67726	2.56008	0.3845	2.6267	348.3816	3.627773213	33.78	68.77627549	106	1.723584906	574.021
48	2015	104.515	1.04515	0.567063	60.67	184.31	4.84471	2.62857	0.4471	2.810569071	459.1704	3.996750609	39.53	52.81505401	108	1.706574074	597.64
48	2016	136.901	1.36901	0.736028	62.05	186	5.18335	2.78675	0.4573	2.8098	512.4626	4.802056555	40.55	85.02754526	110	1.690909091	586.399
48	2017	148.451	1.48451	0.815665	63.46	182	5.51509	3.03027	0.4807	3.04049	573.4456	4.941025641	48.07	111.5717902	104	1.75	642.767
48	2018	169.09	1.6909	0.929066	64.11	182	5.67723	3.11936	0.4937	3.28525	609.016	4.064102564	42.63	103.0959597	104	1.75	1021.8
49	2010	59.3484	0.593484	0.929206	58	63.87	6.03672	9.45157	0.2891	2.3159	147.8007	1.735089078	27	79.55771725	78	0.818846154	508.511
49	2011	65.1616	0.651616	1.01974	59.4	63.9	6.44842	10.0914	0.2788	2.73294	226.0928	1.557305337	26.07	65.5480167	83	0.769879518	514.485
49	2012	77.1484	0.771484	0.939689	61.2	82.1	6.97655	8.49762	0.3017	3.093688	262.94	3.760945709	27.73	65.97015707	86	0.954651163	806.261
49	2013	86.2963	0.862963	1.04728	62.57	82.4	7.1077	8.62585	0.3277	2.987155963	301.3382	8.11295972	29.34	102.4966245	89	0.925842697	849.596
49	2014	81.0239	0.810239	0.985692	63.86	82.2	7.70404	9.37231	0.3666	3.256	373.5329	12.60123239	31.88	156.0461507	92	0.893478261	904.301
49	2015	87.513	0.87513	1.06399	65.15	82.25	8.23254	10.0092	0.4308	3.526248076	418.551	15.12035011	37.52	178.3649919	93	0.884408602	1054.01
49	2016	102.789	1.02789	1.23843	66.49	83	8.92407	10.7519	0.4523	3.8142	470.6254	21.58951965	38.99	187.6840077	95	0.873684211	1133.15
49	2017	111.171	1.11171	1.33941	67.89	83	9.71831	11.7088	0.4488	4.1403	529.4536	24.60262009	44.88	176.8397357	98	0.846938776	1233.79
49	2018	129.422	1.29422	1.5593	68.25	83	10.5065	12.6584	0.4646	4.5108	589.9493	18.01310044	41.88	111.7789392	100	0.83	2255.7
50	2010	59.0216	0.590216	0.537586	54.5	109.79	2.77066	2.5236	0.2622	1.5191	125.5247	0.337037712	26.61	108.1209213	63	1.742698413	276.737
50	2011	51.6963	0.516963	0.466994	55.7	110.7	3.03941	2.74563	0.2546	1.787551	148.2829	0.694319206	25.21	89.3583868	79	1.401265823	326.104
50	2012	66.5747	0.665747	0.600313	57.2	110.9	3.409	3.07394	0.2625	2.036021	171.6704	1.16811727	25.58	107.7381166	80	1.38625	394.746
50	2013	76.846	0.76846	0.719532	58.53	106.8	3.90877	3.6599	0.2475	2.198428835	195.4577	2.526806527	25.13	99.49685315	80	1.335	503.289
50	2014	67.1032	0.671032	0.639687	59.76	104.9	4.23436	4.03657	0.299	2.3787	219.7808	5.355318161	28.95	110.7882009	80	1.31125	623.866
50	2015	70.4465	0.704465	0.672007	60.76	104.83	4.32625	4.12692	0.3561	2.56899624	283.3546	7.182448037	34.1	164.0829177	85	1.233294118	680.12
50	2016	77.2612	0.772612	0.735821	62.13	105	4.47334	4.26032	0.3688	2.7248	315.8564	6.585253456	35.95	186.9917449	85	1.235294118	681.179
50	2017	75.1306	0.751306	0.71553	63.61	105	4.78156	4.55387	0.377	2.9578	353.1274	7.967741935	37.7	213.829427	88	1.193181818	780.722
50	2018	88.0563	0.880563	0.838631	65.11	105	4.87241	4.64039	0.4006	3.1959	324.4805	10.26146789	38.56	160.7088248	89	1.179775281	1055.8
51	2010	34.3635	0.343635	0.766529	73.5	44.83	3.16517	7.06038	0.2597	1.869	99.1536	2.905012836	25.19	68.71808055	48	0.933958333	230.237
51	2011	38.0136	0.380136	0.848518	74.9	44.8	3.56145	7.94967	0.2416	2.182539	117.7528	4.177897574	23.36	61.04855967	62	0.722580645	269.467
51	2012	44.633	0.44633	0.996271	76.3	44.8	3.93719	8.78837	0.2564	2.468452	137.2449	8.059299191	24.66	65.39285714	52	0.861538462	403.939
51	2013	49.8577	0.498577	1.10305	77.58	45.2	4.3183	9.55376	0.2728	2.679560037	155.5663	17.18328841	26.1	61.51089744	69	0.655072464	492.989
51	2014	47.3902	0.473902	1.05546	78.68	44.9	4.70436	10.4774	0.2851	2.9234	189.183	15.2303523	26.98	83.34788511	69	0.650724638	593.539
51	2015	49.1471	0.491471	1.09679	52.73	44.81	5.21243	11.6323	0.3456	3.174795981	272.3184	22.27642276	33.07	79.16661839	76	0.589605263	871.04
51	2016	56.4935	0.564935	0.763426	54.14	74	5.70344	7.70735	0.3598	3.0633	305.6798	11.11695906	35.38	122.9640082	81	0.913580247	983.615
51	2017	59.9409	0.599409	0.810013	55.79	74	6.18481	8.35785	0.346	3.3283	343.2784	9.222222222	34.6	157.5393041	81	0.913580247	1228.72
51	2018	74.2058	0.742058	1.00278	55.99	74	6.38644	8.63032	0.3752	3.5995	364.9675	6.362573099	37.66	94.39585877	81	0.913580247	1341.33
52	2010	257.837	2.57837	3.50084	36.8	73.65	2.53573	3.44295	0.4322	1.5147	338.6822	0.15918911	31.23	157.5907591	77	0.956493506	219.963
52	2011	258.767	2.58767	3.52064	38.1	73.5	2.81973	3.83637	0.4243	1.800476	397.4884	0.268304509	29.8	128.7231233	80	0.91875	202.773
52	2012	297.638	2.97638	4.06055	39.6	73.3	2.93252	4.00071	0.4553	2.045341	460.5585	0.383623469	29.72	110.2208791	81	0.904938272	242.552
52	2013	344.108	3.44108	4.68812	40.96	73.4	3.06653	4.17783	0.4923	2.019086758	523.589	1.671224063	32.61	101.4544413	81	0.90617284	311.832
52	2014	294.649	2.94649	4.00884	42.23	73.5	3.36153	4.57351	0.4966	2.2109	600.1602	3.881462393	33.49	100	85	0.864705882	372.442
52	2015	296.509	2.96509	4.02646	45.87	73.64	3.56659	4.84328	0.5222	2.396616787	608.3766	9.37630606	36.53	99.27604489	85	0.866352941	398.412
52	2016	139.439	1.39439	1.88431	47.19	74	3.85191	5.20528	0.5399	2.6502	681.6837	19.03969754	39.97	77.55993673	90	0.822222222	369.713
52	2017	145.902	1.45902	1.97164	48.57	74	4.18318	5.65295	0.5359	2.8675	764.1675	7.725047081	53.59	73.86191652	92	0.804347826	410.799
52	2018	171.103	1.71103	2.3122	49.22	74	4.48855	6.06561	0.5119	3.1187	814.8861	6.448863636	39.7	147.5085382	102	0.725490196	1731.2
53	2010	96.8508	0.968508	1.80389	41.6	53.69	1.77963	3.31464	0.3227	1.5104	214.7958	0.308340728	29.5	214.0056022	60	0.894833333	166.772
53	2011	97.3097	0.973097	1.80537	43.4	53.9	2.04301	3.79037	0.3051	1.791777	254.4698	0.761757562	27.93	207.4611702	70	0.77	195.67
53	2012	123.158	1.23158	2.27648	45.1	54.1	2.34947	4.34283	0.3056	2.042626	296.8132	2.554744526	27.85	222.1682292	77	0.702597403	267.068
53	2013	139.522	1.39522	2.58853	46.47	53.9	2.45801	4.56032	0.2364	2.024839597	338.477	5.692992214	27.84	265.7622222	83	0.64939759	294.187
53	2014	138.475	1.38475	2.55489	47.75	54.2	2.75445	5.08201	0.2334	2.2091	406.3976	9.025800712	28.75	294.7441567	83	0.653012048	339.477
53	2015	149.44	1.4944	2.78236	49.02	53.71	3.03265	5.64634	0.2891	2.416811143	456.9999	11.57529061	29.81	309.5764032	84	0.639404762	176.204
53	2016	174.913	1.74913	3.18024	50.4	55	3.32378	6.04324	0.2963	2.6286	515.1519	16.24449339	34.44	270.7438787	85	0.647058824	472.225
53	2017	187.45	1.8745	3.34732	51.89	56	3.6894	6.58821	0.2968	2.8612	574.3943	13.80837004	29.68	300.9740097	87	0.643678161	544.541
53	2018	217.422	2.17422	3.88253	53.42	56	4.16533	7.43809	0.3051	3.123	639.0567	10.33259912	36.13	174.0348168	90	0.622222222	1929.1
54	2010	116.863	1.16863	0.628767	31.4	185.86	2.31798	1.24716	0.4055	1.4669	193.9934	0.127711932	34.23	79.36507937	53	3.506792453	106.21
54	2011	84.634	0.84634	0.450421	33.1	187.9	2.62859	1.39893	0.3778	1.756259	229.2308	0.255738715	32.3	72.5309257	58	3.239655172	127.748
54	2012	117.838	1.17838	0.626463	34.8	188.1	2.97031	1.57911	0.3736	1.97312	228.777	0.530919135	32.64	63.26024096	67	2.807462687	84.6296
54	2013	134.407	1.34407	0.718752	36.16	187	3.26675	1.74693	0.3812	2.009249084	303.6694	0.978345537	33.24	56.25	70	2.671428571	228.797
54	2014	137.314	1.37314	0.737453	37.43	186.2	3.58689	1.92636	0.396	2.1941	344.2356	1.477502725	35.29	89.94722261	72	2.586111111	286.047
54	2015	154.383	1.54383	0.818531	38.73	188.61	3.90755	2.07176	0.4116	2.363	424.4984	1.314837339	40.35	59.42183007	75	2.5148	555.006
54	2016	175.314	1.75314	0.922703	40.03	190	4.26705	2.24582	0.4983	2.5533	476.9222	2.249235474	42.82	51.90954839	79	2.405063291	575.108
54	2017	201.004	2.01004	1.05238	41.56	191	4.65791	2.4387	0.5142	2.7703	533.6759	2.913109756	51.42	10.77812829	82	2.329268293	928.553
54	2018	185.85	1.8585	0.973039	42.74	191	5.04917	2.64355	0.5438	3.01	554.3424	1.662100457	47.6	138.8490887	87	2.195402299	1403
55	2010	84.6368	0.846368	0.453768	35.9	186.52	1.2773	0.684806	0.4699	1.4508	279.9437	0.1447178	34.18	67.65899865	61	3.057704918	108.244
55	2011	89.2696	0.892696	0.476358	37.4	187.4	1.45612	0.777012	0.3823	1.726988	331.3383	0.219842165	32.49	35.27777778	64	2.928125	226.345
55	2012	111.586	1.11586	0.596396	38.9	187.1	1.62066	0.8662	0.3748	1.936875	382.657	0.519498803	32.24	33.70013755	68	2.751470588	254.747
55	2013	128.107	1.28107	0.679252	40.19	188.6	2.13668	1.13292	0.3472	1.889092576	434.2297	0.940421376	32.39	37.94520548	70	2.694285714	312.404
55	2014	126.941	1.26941	0.67129	41.44	189.1	2.32941	1.23184	0.3495	2.061	507.4919	1.3240805	32.89	123.8436313	72	2.626388889	373.029
55	2015	121.449	1.21449	0.638131	42.81	190.32	2.52974	1.3292	0.3682	2.22381875	484.6985	1.887896563	36.17	26.36379502	74	2.571891892	380.94
55	2016	146.423	1.46423	0.66556	43.99	220	2.73718	1.24417	0.3799	2.4728	541.4623	3.373083475	37.39	26.3201815	77	2.857142857	451.623
55	2017	159.988	1.59988	0.727219	45.41	220	2.97257	1.35117	0.4202	2.6731	604.8134	4.81122449	42.02	22.37637664	78	2.820512821	521.126
55	2018	187.081	1.87081	0.850369	46.08	220	3.20473	1.45669	0.4756	2.907	668.4739	3.123938879	44.12	61.21818885	79	2.784810127	1200
56	2010	54.3464	0.543464	0.336198	29.1	161.65	1.66035	1.02713	0.3666	1.5538	222.7566	0.260536147	35.89648582	102.2571732	57	2.835964912	127.116
56	2011	68.5864	0.685864	0.41872	31.3	163.8	1.86624	1.13934	0.3494	1.8099	262.5919	0.196954651	34.18318684	122.0923077	57	2.873684211	138.48
56	2012	86.116	0.86116	0.51971	33	165.7	2.08086	1.2558	0.3539	2.0488	303.6885	0.675808031	34.33487429	136.3485437	43	3.853488372	168.819
56	2013	103.646	1.03646	0.620633	34.4	167	2.27646	1.36315	0.3637	2.2605	345.0943	1.207141729	38.91568016	140.2991453	49	3.408163265	211.638
56	2014	106.44	1.0644	0.636981	35.66	167.1	2.48225	1.48549	0.3715	2.1192	388.4077	1.12074401	38.52857401	183.3701522	54	3.094444444	273.958
56	2015	117.3	1.173	0.719631	36.96	163	2.727	1.67301	0.3995	2.312	436.3789	1.422159225	40.03674907	198.1547015	56	2.910714286	330.84
56	2016	140.282	1.40282	0.840013	38.28	167	2.97243	1.7799	0.4139	2.5053	492.1376	2.172064621	41.58284775	218.7225735	62	2.693548387	378.508
56	2017	157.136	1.57136	0.940933	39.77	167	3.25005	1.94614	0.4189	2.7246	528.5906	2.531490015	43.50968438	253.5007063	69	2.420289855	463.168
56	2018	184.084	1.84084	1.09574	41.01	168	3.54418	2.10963	0.4496	2.9711	590.0454	4.083434836	44.62906785	254.4627949	71	2.366197183	1067.2
57	2010	29.0563	0.290563	0.438916	44.5	66.2	1.19493	1.80503	0.3953	1.5997	91.1792	0.380157048	38.2	245.371831	35	1.891428571	209.137
57	2011	32.7989	0.327989	0.491001	46	66.8	1.35171	2.02352	0.3596	1.913304	107.0963	0.966542751	35.34	202.9354839	36	1.855555556	164.249
57	2012	39.1686	0.391686	0.583735	47.5	67.1	1.51932	2.26426	0.356	2.138568	124.2873	1.667696109	36.19	181.425641	37	1.813513514	184.397
57	2013	43.9358	0.439358	0.655759	48.82	67	1.68796	2.51934	0.3575	2.068181818	142.4834	3.440395306	36.62	183.9719626	37	1.810810811	287.655
57	2014	42.8229	0.428229	0.645896	50.06	66.3	1.83482	2.76745	0.3678	2.2295	176.373	6.699875467	39.6	200.242353	37	1.791891892	333.169
57	2015	46.0145	0.460145	0.689047	51.11	66.78	1.9816	2.96736	0.4008	2.427926459	197.9836	9.306354805	40.91	170.0227112	37	1.804864865	365.528
57	2016	51.2484	0.512484	0.764902	52.3	67	2.14033	3.19452	0.4164	2.6261	222.0692	11.48148148	44.15	253.3433306	37	1.810810811	387.429
57	2017	56.2698	0.562698	0.839848	53.67	67	2.26254	3.37693	0.417	2.8394	248.7175	8.932098765	41.7	289.5572845	38	1.763157895	466.446
57	2018	65.4296	0.654296	0.976561	54.1	67	2.39942	3.58123	0.4477	3.0884	255.5016	8.555555556	46.77	152.475099	39	1.717948718	714.6
58	2010	57.7022	0.577022	0.669865	43.3	86.14	1.43285	1.6634	0.435	1.514136	194.6972	0.380801839	35.95	263.4627229	43	2.003255814	140.06
58	2011	60.1181	0.601181	0.694204	45	86.6	1.59476	1.84152	0.4199	1.799464	228.9078	0.651395848	32.68	59.4379845	48	1.804166667	136.541
58	2012	79.016	0.79016	0.912424	46.7	86.6	1.75424	2.02568	0.4304	2.04779	265.8351	3.029327611	33.1	18.62065814	48	1.804166667	162.013
58	2013	92.4268	0.924268	1.06482	48.06	86.8	2.10614	2.42643	0.4031	2.398631387	303.5679	5.017844397	33.23	54.02984014	49	1.771428571	182.25
58	2014	92.2982	0.922982	1.0658	49.32	86.6	2.28095	2.63389	0.4102	2.6289	375.3864	8.280914939	35.75	237.0688861	50	1.732	298.658
58	2015	98.3886	0.983886	1.13416	50.64	86.75	2.4543	2.82916	0.4478	2.860240369	422.5	8.240757278	38.79	242.3916025	52	1.668269231	250.099
58	2016	114.335	1.14335	1.3142	52.14	87	2.66783	3.06647	0.4676	3.0877	475.8406	9.278571429	40.47	312.7716124	55	1.581818182	237.752
58	2017	120.671	1.20671	1.38703	53.69	87	2.88125	3.31178	0.4781	3.35478	531.514	9.432142857	47.81	411.6939662	58	1.5	261.678
58	2018	142.172	1.42172	1.63416	55.21	87	3.11463	3.58004	0.4753	3.6554	521.2329	8.82078853	41.01	193.9337576	61	1.426229508	1580.5
59	2010	177.507	1.77507	3.19833	46.7	55.5	3.06035	5.51414	0.5038	1.848172	472.6326	0.323284911	36.62	49.09099975	51	1.088235294	213.594
59	2011	185.586	1.85586	3.31403	47.9	56	3.52521	6.29502	0.4812	2.1137	563.5127	0.548831386	36.12	51.93609105	53	1.056603774	290.288
59	2012	217.576	2.17576	3.83731	52	56.7	3.94507	6.9578	0.4769	2.395139	661.0842	0.584455959	36.16	56.0255144	56	1.0125	341.937
59	2013	234.885	2.34885	4.08495	53	57.5	4.16086	7.23628	0.4903	2.348670117	746.3641	0.845760981	35.72	61.40098814	59	0.974576271	349.653
59	2014	266.105	2.66105	4.5488	53.8	58.5	4.53534	7.75272	0.4961	2.574142449	692.1977	0.983112183	36.24	68.81290235	62	0.943548387	350.772
59	2015	276.142	2.76142	4.65906	54.8	59.27	5.05237	8.52433	0.5144	2.809156277	776.9894	1.388224984	38.06	66.87256336	66	0.898030303	423.592
59	2016	308.817	3.08817	5.14695	56.2	60	5.58287	9.30478	0.5282	3.072577355	875.5936	2.484251969	39.95	79.03454778	67	0.895522388	468.8
59	2017	334.235	3.34235	5.39089	57.7	62	6.06858	9.78803	0.5278	3.335895021	982.4346	2.507782101	52.78	106.221331	70	0.885714286	507.28
59	2018	363.923	3.63923	5.86972	59	62	6.63903	10.7081	0.5255	3.599695583	1111.6033	2.178502879	41.08	114.9589444	67	0.925373134	3328.1
60	2010	109.662	1.09662	2.46654	47.9	44.46	1.10694	2.48974	0.5411	1.68146	234.6438	0.288770369	38.56	114.4839879	19	2.34	58.4436
60	2011	126.962	1.26962	2.80889	49.2	45.2	1.26634	2.80164	0.5013	1.931445	275.2795	0.488235294	35.02	141.915724	21	2.152380952	73.8435
60	2012	135.758	1.35758	2.95127	50.6	46	1.42843	3.10528	0.4661	2.182537	322.4189	0.815074496	33.48	119.898855	23	2	132.848
60	2013	153.906	1.53906	3.2746	51.8	47	1.66784	3.5486	0.4189	2.195817139	372.0714	0.858294931	31.28	121.4133574	25	1.88	239.14
60	2014	170.3	1.703	3.55532	52.9	47.9	1.84713	3.85622	0.417	2.395636499	415.0218	1.087450312	31.41	143.3469426	27	1.774074074	313.723
60	2015	174.29	1.7429	3.62123	53.5	48.13	2.01651	4.18972	0.418	2.602899592	465.4471	1.295425886	31.89	153.5307473	30	1.604333333	359.626
60	2016	199.883	1.99883	4.07924	54.4	49	2.17904	4.44702	0.4227	2.816442989	512.3472	2.517045455	32.68	202.8887225	32	1.53125	336.552
60	2017	217.577	2.17577	4.44034	55.7	49	2.40849	4.91529	0.3892	3.050202878	565.087	2.065527066	38.92	234.4938635	34	1.441176471	424.596
60	2018	239.339	2.39339	4.78678	56.7	50	2.73532	5.47064	0.3635	3.292097464	611.1109	1.426553672	34.94	243.6711295	39	1.282051282	1287.42
61	2010	250.34	2.5034	1.18085	65.71	212	13.63	6.42925	0.4878	1.82761	764.9438	1.596814335	41.25	86.48120301	208	1.019230769	1388.59
61	2011	267.679	2.67679	1.21286	67.24	220.7	15.2929	6.92927	0.4114	2.074121	928.3438	1.916831683	36.25	73.43005578	208	1.061057692	1401.9
61	2012	291.345	2.91345	1.29372	68.78	225.2	17.2351	7.65324	0.4839	2.360239	995.097	2.34101201	38.65	73.04553015	208	1.082692308	1672.31
61	2013	325.164	3.25164	1.43623	69.83	226.4	18.819	8.31228	0.4858	2.644636364	1132.7693	3.465987061	39.82	57.53093645	250	0.9056	2011.02
61	2014	330.45	3.3045	1.43611	70.86	230.1	20.6444	8.97192	0.4804	2.9091	1304.8814	4.075719529	40.57	59.25554943	262	0.878244275	2377.28
61	2015	359.381	3.59381	1.1959	71.56	300.51	22.6469	7.53616	0.4649	3.1942	1662.8661	5.490218686	41.22	60.04134082	307	0.978859935	3097.03
61	2016	417.09	4.1709	1.38109	72.29	302	24.6625	8.16639	0.475	3.4619	1868.0021	6.856596558	42.85	64.84176185	317	0.952681388	3430.98
61	2017	437.973	4.37973	1.43598	73.32	305	26.8821	8.8138	0.4825	3.7675	2096.9616	8.752380952	48.25	110.6922363	327	0.932721713	4106.23
61	2018	496.108	4.96108	1.62127	74.23	306	29.3015	9.57565	0.4967	4.0844	2131.6307	7.240601504	45.94	112.3178806	339	0.902654867	5157.29
62	2010	34.9165	0.349165	0.394493	61.59	88.51	3.23617	3.65628	0.3149	1.7358	112.6354	0.389797475	30.1	47.16981132	53	1.67	541.632
62	2011	30.9819	0.309819	0.359003	63.58	86.3	3.71513	4.3049	0.2789	1.971919	133.8508	0.820770519	27.35	125.5166341	67	1.288059701	490.344
62	2012	33.6687	0.336687	0.385667	65.59	87.3	4.09407	4.68966	0.3122	2.247028	153.9798	1.128630705	31	96.12368421	70	1.247142857	529.305
62	2013	39.2224	0.392224	0.442192	66.43	88.7	4.01178	4.52286	0.3658	2.502355072	170.832	0.979423868	36.13	104.4923077	72	1.231944444	558.38
62	2014	38.2463	0.382463	0.431187	67.43	88.7	4.36883	4.9254	0.3663	2.7626	191.1083	1.112019624	36.15	180.3312011	74	1.198648649	595.987
62	2015	40.1771	0.401771	0.448956	68.45	89.49	4.77076	5.33105	0.3855	2.9836	213.7475	1.109132124	38.33	146.4707119	76	1.1775	654.615
62	2016	45.2212	0.452212	0.502458	68.86	90	5.19059	5.76732	0.4072	3.2163	239.951	1.201612903	41.78	151.21388	78	1.153846154	730.244
62	2017	48.3374	0.483374	0.537082	70.01	90	5.6266	6.25178	0.4254	3.4775	269.5849	1.573770492	42.54	121.7243314	79	1.139240506	791.423
62	2018	50.9039	0.509039	0.585102	70.03	87	6.09361	7.00415	0.4344	3.7592	274.3622	1.368	45.03	169.5443604	80	1.0875	1035.04
63	2010	132.075	1.32075	2.04261	37.53	64.66	1.59804	2.47145	0.4593	1.4203	375.353	0.178557651	36.72	226.9820881	76	0.850789474	119.764
63	2011	159.71	1.5971	2.46086	39.34	64.9	1.90486	2.93507	0.4393	1.605771	435.7432	0.178590874	35.34	118.9957787	85	0.763529412	237.547
63	2012	184.079	1.84079	2.81897	41.16	65.3	2.25345	3.45092	0.4174	1.870427	492.4205	0.224452358	37.08	122.8278689	89	0.733707865	299.259
63	2013	200.793	2.00793	3.03312	42.56	66.2	2.64082	3.98915	0.4342	2.079329102	559.9904	0.274636511	38.36	119.281768	95	0.696842105	392.825
63	2014	229.581	2.29581	1.4937	43.99	153.7	2.94716	1.91748	0.4162	2.2935	629.5865	0.383567386	38.92	129.6246007	137	1.12189781	595.66
63	2015	246.234	2.46234	1.59406	45.51	154.47	3.2625	2.11206	0.4325	2.5001	708.7338	0.506958975	40.93	131.5771559	141	1.095531915	699.521
63	2016	287.323	2.87323	1.83008	47.13	157	3.6018	2.29414	0.5453	2.7086	790.2438	1.016477858	43.21	98.95769445	142	1.105633803	819.497
63	2017	315.117	3.15117	1.40052	48.72	225	3.95478	1.75768	0.4975	2.9567	887.0487	2.201232033	49.75	209.0362053	175	1.285714286	1054.2
63	2018	362.56	3.6256	1.59718	50.29	227	4.34353	1.91345	0.5064	3.2163	901.7126	1.234454638	45.34	371.627693	180	1.261111111	2510.48
64	2010	725.873	7.25873	2.08572	49.7	348.02	26.1877	7.52477	0.6078	2.532106	1802.461	4.39842405	52.62	113.8497653	347	1.002939481	1431.44
64	2011	831.91	8.3191	2.38097	50.95	349.4	28.7803	8.23706	0.6152	2.889197	2114.2868	6.364985163	53.09	84.74383829	355	0.984225352	1443.57
64	2012	948.383	9.48383	2.69274	52.43	352.2	31.3417	8.89884	0.625	3.256975	2420.2475	11.59389363	54.39	83.23434629	363	0.970247934	1597.12
64	2013	983.769	9.83769	2.76806	65.998	355.4	33.7205	9.48804	0.6414	3.564759138	2743.3506	15.1638676	55.3	99.16644159	372	0.955376344	1699.28
64	2014	1098.53	10.9853	3.04301	66.409	361	36.4991	10.1106	0.6455	3.693425926	3087.6494	18.81917632	55.78	104.6450507	383	0.942558747	2048.04
64	2015	1194.68	11.9468	3.27723	67.96	364.54	39.3606	10.7973	0.6616	3.9889	3410.3088	22.01908171	57.18	121.145324	393	0.927582697	2239.39
64	2016	1496.89	14.9689	3.16467	69.46	473	44.5681	9.42243	0.6223	4.3052	3764.7762	20.99684044	58.9	140.225876	448	1.055803571	2161.04
64	2017	1323.44	13.2344	2.73438	70.53	484	48.0845	9.93481	0.6331	4.6642	4146.1481	17.38509317	63.31	168.2786725	464	1.043103448	2330.74
64	2018	1515.12	15.1512	2.76481	72.1	548	51.0177	9.30979	0.6165	5.0146	4404.464	12.13262195	60.52	199.4626353	524	1.045801527	4363.58
65	2010	1285.24	12.8524	4.66511	65.81	275.5	30.8522	11.1986	0.5059	2.499813	1961.1331	3.038080771	46.43	99.76013214	282	0.976950355	1359.21
65	2011	1339.84	13.3984	4.83524	66.52	277.1	34.7704	12.548	0.5201	2.856749	2302.3703	4.472860125	47.74	94.60269386	292	0.948972603	1590.96
65	2012	1474.38	14.7438	4.05161	67.14	363.9	38.9776	10.7111	0.5059	3.214473	2635.618	13.64345114	48.96	110.4725581	375	0.9704	2311.3
65	2013	1486.46	14.8646	4.05693	67.72	366.4	42.4232	11.5784	0.5137	3.522740961	2986.8133	31.46051441	50.12	142.5248131	470	0.779574468	2755.83
65	2014	1461.04	14.6104	3.94343	68.41	370.5	45.9868	12.4121	0.5796	3.734505088	3361.7217	34.32359723	51.22	173.1334365	491	0.754582485	3132.55
65	2015	1497.6	14.976	4.01675	69.99	372.84	50.5395	13.5553	0.5965	4.037	3713.694	40.15502688	52.79	180.8307931	566	0.658727915	3470.17
65	2016	1533.11	15.3311	4.04514	71.53	379	55.6439	14.6818	0.616	4.3598	4104.9345	30.14285714	54.73	209.580471	599	0.632721202	3917.95
65	2017	1609.36	16.0936	4.28112	72.57	375.92	60.8188	16.1787	0.5816	4.7176	4541.0086	21.33872976	58.16	301.4468165	638	0.589216301	4470.53
65	2018	1850.72	18.5072	4.92319	73.67	375.92	66.0492	17.57	0.5877	5.0817	4842.4565	12.61491443	56.36	283.421411	715	0.525762238	7777.09
66	2010	142.684	1.42684	0.640154	49.7	222.89	6.65123	2.98409	0.2632	1.76295	422.8513	0.680254712	31.28	87.67859139	119	1.87302521	469.148
66	2011	158.059	1.58059	0.701862	50.95	225.2	7.36358	3.2698	0.2819	2.019338	496.0045	0.791476408	32.97	90.74231678	124	1.816129032	517.578
66	2012	183.525	1.83525	0.812778	52.43	225.8	8.09993	3.58721	0.3054	2.296015	568.2365	1.109422492	33.98	151.4806295	146	1.546575342	670.928
66	2013	206.463	2.06463	0.910733	50.434	226.7	8.61914	3.802	0.3168	2.523779688	645.0797	1.383838384	35.14	130.8771484	146	1.552739726	781.09
66	2014	209.119	2.09119	0.901374	51.344	232	9.369	4.03836	0.3616	2.405970149	726.6823	1.445302766	38.21	85.81315892	148	1.567567568	903.122
66	2015	255.112	2.55112	1.07226	53.46	237.92	10.0155	4.20961	0.3766	2.5792	805.382	2.08941315	39.72	78.71521085	149	1.596778523	1024.22
66	2016	288.163	2.88163	1.19075	55.47	242	10.7206	4.43	0.3925	2.7708	892.2827	2.338983051	41.19	89.91730457	151	1.602649007	1132.58
66	2017	319.283	3.19283	1.3032	57.32	245	11.4656	4.67984	0.3991	2.9924	982.1356	2.901913876	39.91	103.7052719	153	1.60130719	1290.98
66	2018	435.486	4.35486	1.77749	58.88	245	11.8898	4.85299	0.4107	3.2001	950.3	2.846335697	42.7	124.3800108	155	1.580645161	1797.52
67	2010	681.695	6.81695	3.81048	55.27	178.9	17.9464	10.0315	0.3731	2.32883	1412.6854	2.163897165	33.44	68.74353305	265	0.67509434	1106.08
67	2011	698.043	6.98043	3.88665	56.07	179.6	20.3153	11.3114	0.3877	2.654175	1657.08	2.582080393	34.94	61.99433802	269	0.667657993	1239.33
67	2012	831.968	8.31968	4.61435	56.82	180.3	22.8201	12.6567	0.4062	3.004493	1901.3507	4.248808242	36.33	69.90515759	273	0.66043956	1376.39
67	2013	867.855	8.67855	4.77894	57.85	181.6	24.9972	13.765	0.42	3.295628372	2158.6797	5.013820639	37.72	72.77534754	276	0.657971014	1596.1
67	2014	908.733	9.08733	4.94683	58.55	183.7	27.3169	14.8704	0.4389	3.330890538	2416.7527	5.019895929	39.91	84.72243235	316	0.581329114	1865.96
67	2015	944.334	9.44334	5.10065	60.35	185.14	29.6443	16.0118	0.4509	3.5907	2679.4537	6.106110703	41.6	94.12233833	324	0.571419753	2132.4
67	2016	982.102	9.82102	5.22395	62.1	188	32.1463	17.0991	0.4626	3.8744	2976.0692	6.790839695	43.27	103.3440459	330	0.56969697	2397.47
67	2017	1008.67	10.0867	5.33685	63.66	189	34.5894	18.3013	0.4712	4.1837	3273.081	6.389908257	47.12	109.482756	332	0.569277108	2754.27
67	2018	1066.27	10.6627	5.58256	65.07	191	36.8031	19.2687	0.4852	4.4875	3079.4058	4.088685015	44.41	113.7646931	586	0.325938567	5594.24
68	2010	391.616	3.91616	1.85662	49.7	210.93	9.02001	4.2763	0.3849	2.1038	1158.7531	0.402725857	38.74	78.47451889	166	1.270662651	623.2
68	2011	427.579	4.27579	1.73179	50.95	246.9	10.1737	4.12057	0.4005	2.423156	1366.0821	0.511563367	40.04	76.46743781	173	1.42716763	518.877
68	2012	472.959	4.72959	1.90249	52.43	248.6	11.4067	4.58838	0.4114	2.4452	1571.8587	0.681860122	41.76	71.1599723	186	1.33655914	912.949
68	2013	524.222	5.24222	2.08438	50.36	251.5	12.8029	5.09062	0.4231	2.7511	1780.9138	0.930851064	43.07	55.65578635	195	1.28974359	1091.75
68	2014	466.422	4.66422	1.80434	51.72	258.5	14.1792	5.48518	0.4333	2.662976744	2008.4374	1.287279914	44.26	50.53847912	200	1.2925	1279.25
68	2015	532.29	5.3229	2.03133	53.82	262.04	15.2583	5.82289	0.4494	2.8627	2234.9843	2.35133981	45.96	66.5395558	202	1.297227723	1458.8
68	2016	599.478	5.99478	2.24524	55.84	267	16.4804	6.17243	0.4573	3.0859	2488.0114	1.780893953	47.97	68.7028998	208	1.283653846	1476.29
68	2017	611.433	6.11433	2.23151	57.4	274	17.8368	6.50978	0.467	3.3266	2287.0677	1.600688468	46.7	107.5439593	219	1.251141553	1664.76
68	2018	701.948	7.01948	2.52499	51.54	278	19.4385	6.99228	0.479	3.5727	2482.1546	0.994915254	49.16	283.246099	227	1.224669604	3765.72
69	2010	224.137	2.24137	2.61934	36.01	85.57	1.88603	2.20408	0.5059	1.3695	364.6083	0.246867402	33.13	53.77371601	94	0.910319149	154.811
69	2011	259.812	2.59812	3.00708	37.75	86.4	2.14253	2.47978	0.5229	1.555752	434.6031	0.218991535	34	52.28637177	94	0.919148936	196.22
69	2012	276.135	2.76135	3.18495	39.7	86.7	2.32893	2.68619	0.5367	1.754468203	503.4914	0.290227774	34.47	50.04449878	94	0.922340426	177.261
69	2013	288.406	2.88406	3.30362	41.1	87.3	3.00549	3.44271	0.5498	1.949219211	577.8067	0.320014464	34.73	36.97672956	113	0.772566372	290.867
69	2014	323.385	3.23385	3.71707	42.58	87	3.28199	3.7724	0.4629	2.146663759	588.315	0.397255327	35.45	37.28887733	113	0.769911504	363.874
69	2015	339.596	3.39596	3.88242	44.23	87.47	3.5777	4.0902	0.5159	2.292258698	747.144	0.570561895	41.38	99.25992975	129	0.678062016	611.609
69	2016	363.718	3.63718	2.13952	45.88	170	3.86034	2.27079	0.5303	2.45959	756.3303	0.715563506	42.99	83.3196276	129	1.317829457	635.023
69	2017	567.468	5.67468	3.31852	47.42	171	4.13056	2.41553	0.5518	2.6864	944.8066	0.830053667	55.18	110.1637414	130	1.315384615	873.643
69	2018	640.9	6.409	3.74795	48.85	171	4.46266	2.60974	0.5756	2.909371	980.557	0.733928571	47.44	146.543623	164	1.042682927	1668.18
70	2010	129.878	1.29878	4.43268	44.26	29.3	1.11797	3.8156	0.421	1.503234401	202.615	0.277898393	23.47	42.54954583	30	0.976666667	78.0977
70	2011	143.873	1.43873	4.82796	46	29.8	1.25325	4.20554	0.4348	1.706171045	239.2845	0.336879433	23.31	43.43544776	30	0.993333333	106.643
70	2012	155.032	1.55032	5.18503	47.6	29.9	1.3698	4.58127	0.454	1.918418672	277.0795	0.349402919	23.98	54.3351145	30	0.996666667	172.661
70	2013	168.015	1.68015	5.61922	48.9	29.9	1.47322	4.92716	0.4894	2.093787436	311.3267	0.595238095	25.74	51.57706093	30	0.996666667	230.67
70	2014	188.506	1.88506	6.26265	50.36	30.1	1.59844	5.31043	0.5049	2.226600267	350.7881	0.63213345	28.5	50.43967714	30	1.003333333	268.59
70	2015	184.162	1.84162	6.28324	51.61	29.31	1.72312	5.87895	0.5364	2.382462285	396.8605	0.608928024	32.35	52.46802803	33	0.888181818	302.03
70	2016	188.76	1.8876	2.94937	53.11	64	1.88682	2.94816	0.4864	2.52541	441.1337	0.855895197	34.2	82.75483786	49	1.306122449	653.984
70	2017	193.314	1.93314	3.06848	54.72	63	2.07927	3.30043	0.4912	2.7562	493.8742	0.736842105	49.12	102.074217	49	1.285714286	912.348
70	2018	218.455	2.18455	3.46754	56.29	63	2.28928	3.63377	0.5043	2.982208	533.7448	0.524229075	37.14	129.4317953	61	1.032786885	1976.89
71	2010	169.774	1.69774	0.90061	33	188.51	4.58202	2.43065	0.4147	1.507740959	789.1715	0.270500299	27.39	62.72673099	92	2.049021739	287.247
71	2011	202.876	2.02876	1.06218	34.85	191	5.10895	2.67484	0.4206	1.728926557	929.9787	0.261470564	28.13	58.8194856	105	1.819047619	281.094
71	2012	262.809	2.62809	1.35329	36.81	194.2	5.57387	2.87017	0.4427	1.954379081	1075.9854	0.293459338	29.74	63.0239521	147	1.321088435	326.967
71	2013	298.968	2.98968	1.60736	38.27	186	6.06548	3.26101	0.4559	2.165340532	1216.4624	0.420153715	31.38	55.76401816	149	1.248322148	418.536
71	2014	290.266	2.90266	1.55306	39.56	186.9	6.47187	3.46274	0.4931	2.314943827	1390.0512	0.540037244	35.98	52.89799978	149	1.254362416	503.707
71	2015	317.516	3.17516	1.68721	41.3	188.19	6.86018	3.64535	0.5327	2.514028997	1570.1903	0.731173748	38.25	57.61608248	149	1.263020134	551.727
71	2016	371.781	3.71781	1.96709	42.97	189	7.24435	3.83299	0.5606	2.68981	1756.428	0.809205021	39.65	72.96528299	150	1.26	593.129
71	2017	409.875	4.09875	2.15724	44.67	190	7.65003	4.02633	0.5951	2.9128	1950.9179	1.014166667	59.51	94.37976173	155	1.225806452	688.352
71	2018	491.57	4.9157	2.43351	46.23	202	8.10903	4.01437	0.6173	3.13126	2000.3003	0.747172859	43.95	111.9364341	160	1.2625	3800.06
72	2010	603.507	6.03507	1.15914	49.7	520.65	44.4111	8.52993	0.5497	2.080632	2570.4037	4.448268856	51.44	89.06315141	500	1.0413	3048.51
72	2011	679.617	6.79617	1.31913	51.83	515.2	49.8736	9.68044	0.5333	2.373809	3031.7885	6.020309478	48.94	109.569795	506	1.018181818	3388.46
72	2012	722.209	7.22209	1.40781	53.5	513	56.2076	10.9566	0.5281	2.7061	3432.4345	8.483631496	47.89	104.6482543	520	0.986538462	3772.89
72	2013	788.425	7.88425	1.53809	54.51	512.6	62.9862	12.2876	0.5306	3.027297543	3916.6	10.2870697	47.72	106.9269521	534	0.959925094	4384.76
72	2014	772.988	7.72988	1.50124	55.67	514.9	68.9069	13.3826	0.5453	3.327	4369.3155	13.12583102	49	106.5317146	553	0.931103074	5167.57
72	2015	839.722	8.39722	1.62794	56.85	515.82	74.5573	14.4541	0.5658	3.6436	5102.2366	16.79911247	51.02	114.4614834	455	1.13367033	5650.61
72	2016	942.746	9.42746	1.81997	79.77	518	80.5219	15.5448	0.5847	3.9737	5610.5883	22.97601918	52.84	105.0787516	458	1.131004367	5254.43
72	2017	1004.41	10.0441	1.17612	80.04	854	86.9636	10.1831	0.5325	4.3405	6196.2978	27.42388759	53.25	103.8639292	628	1.359872611	5708.06
72	2018	1074.02	10.7402	1.23593	80.29	869	93.9207	10.8079	0.5461	4.7359	6843.9017	17.57692308	54.61	117.321778	724	1.200276243	7817.21
73	2010	99.0812	0.990812	0.440792	49.7	224.78	6.9002	3.06976	0.3838	1.4756	571.2365	0.925440303	32.85	93.20825274	107	2.100747664	442.092
73	2011	110.985	1.10985	0.492608	51.99	225.3	7.93661	3.52269	0.288	1.6845	686.6395	0.837264151	29.25	102.1074412	116	1.942241379	604.877
73	2012	132.456	1.32456	0.586608	53.68	225.8	8.92075	3.95073	0.3226	1.9043	800.1396	2.420875421	28.64	83.32053824	144	1.568055556	754.618
73	2013	185.25	1.8525	0.817158	54.82	226.7	9.7477	4.29982	0.2797	2.196083789	925.505	2.846580407	29	74.4138987	157	1.443949045	754.169
73	2014	185.37	1.8537	0.814813	56.01	227.5	11.1065	4.88198	0.2795	2.4113	1030.5652	3.763224181	29.5	67.37290598	157	1.449044586	1493.9
73	2015	195.2	1.952	0.868945	57.3	224.64	12.015	5.34856	0.3077	2.6282	1165.0952	5.809865107	31.25	34.73774487	188	1.194893617	1344.67
73	2016	213.026	2.13026	0.942593	58.5	226	12.9654	5.7369	0.3386	2.8794	1325.2553	5.31986532	32.94	36.51809107	190	1.189473684	1504.41
73	2017	231.882	2.31882	1.02151	59.7	227	13.8186	6.08749	0.3904	3.1316	1481.9016	2.704391892	39.04	41.3902365	191	1.188481675	1787.62
73	2018	268.831	2.68831	1.18428	60.8	227	14.8619	6.54709	0.442	3.3947	1658.957	0.003378378	38.91	47.19585264	199	1.140703518	3675.32
74	2010	61.7666	0.617666	0.901439	45.5	68.52	2.48733	3.63008	0.3337	1.5218	252.9826	0.299600533	31.76	83.27608142	50	1.3704	164.604
74	2011	66.234	0.66234	0.988567	48.18	67	2.85247	4.25742	0.3512	1.5526	298.2354	0.387545545	29.88	78.72780592	52	1.288461538	218.775
74	2012	74.9324	0.749324	1.05986	50.01	70.7	3.20047	4.52683	0.3464	1.9628	347.0485	0.592127026	29.4	89.51232877	53	1.333962264	296.116
74	2013	80.2636	0.802636	1.18909	51.19	67.5	3.66518	5.4299	0.3591	2.246989051	395.4849	0.651595745	29.97	96.65170604	54	1.25	384.084
74	2014	79.3742	0.793742	1.17417	52.76	67.6	4.01704	5.94237	0.3736	2.4627	451.7795	0.689310689	30.98	96.59182895	55	1.229090909	469.144
74	2015	83.45	0.8345	1.39478	54.21	59.83	4.38942	7.33649	0.3955	2.6731	541.4269	1.106690294	32.98	96.28162185	58	1.031551724	528.005
74	2016	92.7365	0.927365	1.54561	56.01	60	4.75374	7.9229	0.4094	2.892	614.226	2.546666667	34.08	96.14201088	63	0.952380952	573.455
74	2017	102.948	1.02948	1.74488	57.91	59	5.11977	8.67758	0.4197	3.1317	688.08	4.418367347	41.97	97.55656337	63	0.936507937	676.486
74	2018	115.654	1.15654	1.89596	59.21	61	5.52423	9.05612	0.4309	3.3779	772.51	3.580204778	36.68	101.8114821	64	0.953125	1790.28
75	2010	115.47	1.1547	1.02404	49.7	112.76	2.22647	1.97452	0.3601	1.4708	471.0826	0.229424009	33.53	84.29868914	66	1.708484848	253.238
75	2011	126.984	1.26984	1.12674	44.45	112.7	2.55599	2.26796	0.3406	1.6513	556.8	0.232382677	31.55	141.8942475	68	1.657352941	330.986
75	2012	145.631	1.45631	1.28877	46.45	113	2.85249	2.52433	0.3482	1.8211	650.5411	0.265339967	31.83	164.0871935	69	1.637681159	439.397
75	2013	160.729	1.60729	1.43636	47.9	111.9	3.1055	2.77525	0.3545	2.1063	738.2647	0.416036309	31.44	172.1875	72	1.554166667	559.948
75	2014	156.834	1.56834	1.40911	49.49	111.3	3.41295	3.06644	0.3607	2.3128	831.4421	0.408504176	32.01	223.6679416	74	1.504054054	677.044
75	2015	168.127	1.68127	1.71751	51.24	97.89	3.6894	3.76892	0.3845	2.5382	946.1414	0.774265769	34.1	98.26905096	82	1.193780488	769.673
75	2016	191.071	1.91071	1.75295	53.1	109	3.99931	3.66909	0.3943	2.7666	1056.1334	0.958204334	35.19	267.6824121	86	1.26744186	806.416
75	2017	199.726	1.99726	1.84932	54.71	108	4.32485	4.00449	0.3968	2.9973	1168.57	2.037383178	39.68	320.9186537	89	1.213483146	938.61
75	2018	239.828	2.39828	2.18026	55.81	110	4.63191	4.21083	0.4183	3.259	1298.6473	1.03276131	36.93	403.2236678	89	1.235955056	2232.3
76	2010	93.5949	0.935949	2.55236	49.7	36.67	0.800509	2.18301	0.3646	1.2832	407.4	0.067348231	33.3	86.78865717	58	0.632241379	155.756
76	2011	102.923	1.02923	2.85105	51.83	36.1	0.868552	2.40596	0.3835	1.4731	475.7454	0.132654429	33.32	27.85589281	135	0.267407407	103.369
76	2012	120.549	1.20549	3.3862	53.5	35.6	0.97799	2.74716	0.4252	1.6765	551.0426	0.302058273	33.13	33.5815427	41	0.868292683	134.521
76	2013	135.631	1.35631	3.80985	54.51	35.6	1.09877	3.08643	0.4354	1.885140051	626.4103	0.450546521	34.11	36.67685393	47	0.757446809	175.6
76	2014	135.114	1.35114	3.84939	55.67	35.1	1.20315	3.42778	0.444	2.0729	715.6522	0.548961424	35.36	25.96801706	47	0.746808511	214.02
76	2015	148.802	1.48802	4.27346	56.85	34.82	1.30663	3.75253	0.4612	2.262	880.91	0.687783778	37.2	27.7337373	47	0.740851064	254.83
76	2016	170.415	1.70415	4.86899	58.1	35	1.39809	3.99454	0.4802	2.4796	973.94	1.143239625	39.21	28.02991714	53	0.660377358	247.791
76	2017	180.974	1.80974	5.17068	59.3	35	1.50015	4.28614	0.4875	2.6884	1083.1627	0.92027027	48.75	34.514245	52	0.673076923	288.675
76	2018	221.184	2.21184	6.31954	60.3	35	1.63366	4.66761	0.508	2.8978	1205.0476	0.923076923	40.64	36.15747091	55	0.636363636	2172.16
77	2010	36.0691	0.360691	0.551853	38.252	65.36	2.44147	3.73542	0.4381	1.528	198.4524	0.170602148	33.22	402.981685	43	1.52	115.52
77	2011	42.2573	0.422573	0.638328	40.324	66.2	2.85408	4.3113	0.4386	1.587	235.7094	0.265998458	32.9	435.3396538	43	1.539534884	154.089
77	2012	50.1478	0.501478	1.10701	43.249	45.3	3.22511	7.11945	0.4289	1.8171	223.7809	0.28415726	32.49	402.5848485	45	1.006666667	189.046
77	2013	50.6841	0.506841	1.01571	44.998	49.9	3.66823	7.35116	0.4194	1.912317518	310.2755	0.364906832	32.77	362.4473333	45	1.108888889	252.296
77	2014	51.334	0.51334	1.02463	46.524	50.1	4.0468	8.07745	0.4335	2.0959	354.37	0.404511863	33.56	377.1302719	45	1.113333333	314.977
77	2015	55.6343	0.556343	1.05849	47.882	52.56	4.40696	8.38463	0.448	2.2791	399.5672	0.426345778	35.24	388.6334556	49	1.072653061	366.013
77	2016	63.9974	0.639974	1.2075	49.232	53	4.76833	8.99685	0.4636	2.4799	446.099	0.5	36.75	214.7956227	71	0.746478873	398.961
77	2017	69.1609	0.691609	1.30492	50.821	53	5.12786	9.67521	0.4641	2.6959	491.3922	1.18	46.41	432.2799035	74	0.716216216	480.863
77	2018	69.1609	0.691609	1.17222	52.123	59	5.54322	9.39528	0.4527	2.9237	545.5812	0.466135458	37.41	513.7833301	77	0.766233766	1133.5
78	2010	509.36	5.0936	2.10715	67.69	241.73	17.9775	7.43702	0.5751	2.2814	1864.5314	4.066523605	41.96	59.28002894	272	0.888713235	1992.55
78	2011	576.544	5.76544	1.94253	68.49	296.8	20.2966	6.83848	0.5206	2.6451	2201.6112	6.070667073	39.58	59.1091789	306	0.969934641	2415.81
78	2012	592.792	5.92792	1.9899	69.38	297.9	22.9352	7.69896	0.5204	3.028788	2521.7118	7.549197699	39.61	65.12903226	316	0.942721519	2538.68
78	2013	621.676	6.21676	2.0771	70.6	299.3	25.6163	8.55874	0.5299	3.366218049	2801.9735	8.378092939	40.7	64.90406754	326	0.91809816	2691.69
78	2014	623.686	6.23686	2.05498	72.34	303.5	28.1779	9.28432	0.5472	3.682642551	3162.0746	10.21894549	41.81	67.74797359	336	0.90327381	3063.51
78	2015	698.304	6.98304	2.19248	74.38	318.5	31.1084	9.76716	0.5648	3.996112269	3690.593	12.69034041	45.06	80.41403532	364	0.875	3693.31
78	2016	803.795	8.03795	2.4506	75.99	328	33.846	10.3189	0.6031	4.3294	4117.4019	17.92672414	47.8	105.9522805	375	0.874666667	3821.59
78	2017	847.079	8.47079	2.49141	77.59	340	36.6552	10.7809	0.6369	4.6948348	4547.6752	23.24118477	63.69	123.5182593	427	0.796252927	4233.05
78	2018	905.332	9.05332	2.60153	79.12	348	39.8809	11.46	0.6631	5.0792	4765.0415	12.40603567	54.75	196.5479164	427	0.81498829	7567.77
79	2010	80.5877	0.805877	1.11912	41.7	72.01	2.35136	3.26532	0.4084	1.534163	408.3865	0.211125939	33.33	117.3620035	62	1.161451613	664.199
79	2011	90.5851	0.905851	1.24773	43.3	72.6	2.67585	3.68574	0.4444	1.7606	481.9545	0.272458045	31.17	108.2017236	67	1.08358209	292.588
79	2012	101.13	1.0113	1.37967	45.28	73.3	3.0015	4.09482	0.4454	2.001562283	554.5807	0.345233425	31.72	111.7302053	72	1.018055556	324.737
79	2013	120.231	1.20231	1.63136	47.03	73.7	3.37759	4.58289	0.4564	2.163418112	626.1258	0.392501465	32.64	117.534626	72	1.023611111	350.687
79	2014	105.878	1.05878	1.40235	48.5	75.5	3.76264	4.98363	0.4693	2.362082369	721.8366	0.49922899	33.67	132.937013	72	1.048611111	531.907
79	2015	111.133	1.11133	1.44591	50.34	76.86	4.12084	5.36149	0.4966	2.5534	809.5547	0.683362674	35.58	154.5555033	77	0.998181818	637.791
79	2016	121.459	1.21459	1.55716	52.25	78	4.47111	5.73219	0.51	2.773	905.11	0.940186916	38.13	167.940419	77	1.012987013	663.93
79	2017	133.723	1.33723	1.71439	53.8	78	4.81539	6.17358	0.544	3.000533804	999.6989	1.428838951	54.4	187.5361441	78	1	793.907
79	2018	148.611	1.48611	1.88115	54.88	79	5.22807	6.61781	0.56	3.2406	1037.0221	0.994392523	46.52	217.4747372	79	1	2628.1
80	2010	1397.31	13.9731	2.10346	83.78	664.29	89.2488	13.4352	0.6326	3.065849	4476.378	6.430644801	61.01	91.60214312	952	0.697783613	3008.09
80	2011	1391.86	13.9186	2.07338	84.13	671.3	99.1554	14.7707	0.6323	3.443808	5243	7.91554137	61.51	82.45316529	990	0.678080808	3098.46
80	2012	1517.8	15.178	2.23865	85.02	678	109.368	16.131	0.6598	3.805352	5977.2666	10.42806762	63.59	129.8412053	1010	0.671287129	3399
80	2013	1535.45	15.3545	2.2363	85.27	686.6	124.221	18.0922	0.6714	4.20491396	6882.8473	13.04457527	64.62	85.2771719	1024	0.670507813	4006.9
80	2014	1745.77	17.4577	2.5119	85.43	695	133.661	19.2318	0.6523	4.29546	7144.4503	16.27967711	65.23	104.396703	1035	0.671497585	4371.82
80	2015	1858.17	18.5817	2.17536	85.53	854.19	144.889	16.9622	0.6711	4.67346	7987.9595	21.58887367	67.11	116.4128319	1237	0.690533549	5405.95
80	2016	1889.48	18.8948	2.17182	86.06	870	156.77	18.0195	0.6935	5.094071923	8706.4876	33.55632184	69.35	118.9749227	1249	0.696557246	5703.59
80	2017	2153.37	21.5337	2.39796	86.14	898	167.744	18.6797	0.7094	5.540048965	9402.5908	40.95879733	70.94	124.144514	1263	0.711005542	6491.53
80	2018	2284.97	22.8497	2.5027	86.38	913	178.144	19.512	0.7175	5.998211015	9256.1873	29.5237069	71.75	127.489964	1300	0.702307692	5919.83
81	2010	104.309	1.04309	1.12075	52.53	93.07	3.19816	3.4363	0.5154	1.802061	329.7839	0.365742152	44.18	80.9372754	78	1.193205128	181.562
81	2011	98.0012	0.980012	1.04814	52.77	93.5	3.52118	3.76597	0.5014	2.032883	383.9846	0.445859873	43.63	74.3339558	84	1.113095238	183.74
81	2012	101.673	1.01673	1.10394	53.3	92.1	3.91203	4.24759	0.5223	2.318363	409.5856	0.719754977	44.54	77.76781609	88	1.046590909	221.362
81	2013	104.132	1.04132	1.12697	53.73	92.4	4.44094	4.80621	0.516	2.559472752	471.1076	0.862804878	44.6	134.4848739	92	1.004347826	272.863
81	2014	119.593	1.19593	1.29011	53.8	92.7	4.73581	5.10875	0.5437	2.15833	522.6841	1.148587056	46.82	70.39423351	96	0.965625	307.582
81	2015	121.134	1.21134	1.30716	54.29	92.67	4.89257	5.27956	0.5821	2.35042	580.7869	1.892734926	49.33	102.6315712	99	0.936060606	259.734
81	2016	151.244	1.51244	1.64396	54.79	92	5.18612	5.63709	0.5964	2.585463507	638.2101	1.715568862	49.6	83.7492056	102	0.901960784	244.712
81	2017	148.223	1.48223	1.61111	55.49	92	5.59064	6.07678	0.593	2.83059164	687.3895	1.788059701	59.3	96.02457569	105	0.876190476	250.925
81	2018	162.473	1.62473	1.76601	56.49	92	5.74159	6.24086	0.5932	3.028733055	751.5875	1.302670623	54.89	100.7367307	113	0.814159292	692.82
82	2010	1234.69	12.3469	4.75116	100	259.87	92.2723	35.5071	0.5272	3.238086	3000.7629	77.40023858	52.72	137.7598609	830	0.313096386	1944.7
82	2011	1355.03	13.5503	5.05795	100	267.9	101.5	37.8873	0.535	3.650504	3520.8736	91.36244867	53.5	154.8489629	841	0.318549346	2136.39
82	2012	1437.48	14.3748	4.9982	100	287.6	111.649	38.8209	0.5565	4.074188	4008.7824	103.0667594	55.65	153.8257857	863	0.333256083	2314.43
82	2013	1379.68	13.7968	4.44342	100	310.5	125.014	40.2622	0.5654	4.465310048	4433.5936	100.331723	56.54	96.59558373	871	0.356486797	2501.01
82	2014	1431.49	14.3149	4.30912	100	332.2	136.015	40.9437	0.5739	4.0948	4843.9983	93.37146297	57.39	95.62705477	890	0.373258427	2717.42
82	2015	1523.99	15.2399	4.29305	100	354.99	148.121	41.7254	0.5878	4.46333	5017.8375	105.7748106	58.78	97.01198939	900	0.394433333	3298.31
82	2016	1682.58	16.8258	4.37035	100	385	161.451	41.9353	0.6005	4.869495212	5512.7556	136.7350649	60.05	103.0495416	923	0.417118093	4078.16
82	2017	1738.23	17.3823	3.99594	99.74	435	175.659	40.3814	0.5847	5.293802949	6016.1866	125.0896552	58.47	102.9231937	925	0.47027027	4698.61
82	2018	1833.6	18.336	4.12044	99.75	445	189.009	42.474	0.5878	5.754363806	6168.8671	69.47692308	58.78	115.490672	928	0.479525862	5147.32
83	2010	212.119	2.12119	2.0252	87.65	104.74	11.3147	10.8027	0.4255	2.538158	486.0271	6.597288524	42.55	61.48155186	124	0.844677419	501.546
83	2011	232.431	2.32431	2.19274	87.8	106	12.5932	11.8804	0.4299	2.873069	567.8565	11.77358491	42.99	57.02179104	124	0.85483871	637.386
83	2012	245.035	2.45035	2.29864	87.82	106.6	13.4748	12.6405	0.4578	3.297821	635.1964	19.17448405	45.78	54.09525994	124	0.859677419	787.618
83	2013	240.923	2.40923	2.21844	87.9	108.6	14.8964	13.7168	0.4633	3.637496563	720.5234	23.83977901	46.33	36.95214477	124	0.875806452	960.894
83	2014	251.496	2.51496	2.28217	87.87	110.2	16.4456	14.9234	0.4737	3.52873	815.7145	27.7676951	47.37	44.51769651	124	0.888709677	1135.05
83	2015	264.754	2.64754	2.35442	88.07	112.45	18.0901	16.0872	0.4804	3.8322	913.2008	39.58203646	48.04	37.10117609	124	0.906854839	781.023
83	2016	272.417	2.72417	2.36885	88.8	115	19.6278	17.0677	0.4954	4.253742866	1016.1281	63.33913043	49.54	40.09827264	141	0.815602837	1389.75
83	2017	281.146	2.81146	2.36257	89.37	119	21.7476	18.2753	0.5006	4.682638791	1128.1763	70.30252101	50.06	40.67907383	141	0.843971631	1601.75
83	2018	297.24	2.9724	2.41659	90.08	123	23.4874	19.0955	0.4909	5.071297811	1160.6397	47.26771654	49.09	49.46257482	141	0.872340426	1662.02
84	2010	327.796	3.27796	0.634353	68.46	516.74	11.2888	2.18462	0.3862	1.517859	830.4098	0.80326649	38.56	319.1396552	182	2.839230769	353.574
84	2011	352.205	3.52205	0.674722	69.34	522	12.6322	2.41996	0.4342	1.747389	972.2119	1.826596147	43.29	310.8170487	185	2.821621622	428.679
84	2012	362.472	3.62472	0.689898	69.5	525.4	13.8436	2.63487	0.4254	2.002354	1029.8207	2.490148245	42.41	324.9328063	214	2.455140187	601.85
84	2013	353.583	3.53583	0.664006	69.79	532.5	15.2141	2.85711	0.4232	2.220610586	1158.9237	2.8	42.21	36.18040016	247	2.155870445	714.648
84	2014	374.643	3.74643	0.694942	69.85	539.1	31.8127	5.90108	0.4204	2.14459	1186.0433	1.333699232	42.01	44.19611462	250	2.1564	985.692
84	2015	382.96	3.8296	0.70541	70.22	542.89	34.485	6.35212	0.4336	2.32601	1339.3405	1.664062784	43.34	104.1963567	254	2.137362205	1260.05
84	2016	414.019	4.14019	0.750034	70.3	552	37.4852	6.7908	0.4435	2.512086938	1515.1946	2.225402504	44.34	105.4983444	258	2.139534884	1564.02
84	2017	428.98	4.2898	0.768781	70.39	558	40.7089	7.2955	0.4516	2.717506351	1683.1597	1.679646018	45.16	162.5892537	277	2.014440433	1985.79
84	2018	449.269	4.49269	0.802267	70.41	560	43.5178	7.77104	0.4487	2.907731796	1769.6265	1.133567663	44.8	192.6126684	282	1.985815603	2006.4
85	2010	235.816	2.35816	1.70622	62.3	138.21	8.07066	5.83942	0.3443	2.11525	655.8584	1.103803406	37.01	187.5634337	129	1.071395349	270.743
85	2011	260.214	2.60214	1.87205	62.78	139	9.01493	6.48556	0.3227	2.392363	759.15	1.6002032	37.97	161.4434117	134	1.037313433	324.895
85	2012	280.647	2.80647	2.01904	63.2	139	9.50173	6.83578	0.335	2.701658	807.2059	2.401735579	40.95	207.9273921	157	0.885350318	373.657
85	2013	272.131	2.72131	1.95076	64.1	139.5	9.83809	7.05239	0.3466	2.977227116	903.6984	3.829516539	41.41	106.1322689	158	0.882911392	437.16
85	2014	312.287	3.12287	2.23222	64.2	139.9	10.8317	7.74246	0.3865	2.49762	923.5509	4.702592781	42.88	116.3142481	159	0.879874214	498.392
85	2015	311.856	3.11856	2.22135	64.84	140.39	11.8716	8.45616	0.4189	2.71167	1034.309	5.865971743	43.79	130.521194	150	0.935933333	605.539
85	2016	327.926	3.27926	2.30934	65.06	142	12.762	8.98732	0.4377	2.955715977	1159.0639	7.413705584	44.61	135.8396251	152	0.934210526	715.289
85	2017	328.041	3.28041	2.29399	65.81	143	13.7702	9.62951	0.4683	3.247782147	1279.6336	12.67424242	46.83	158.0427312	155	0.922580645	841.363
85	2018	344.199	3.44199	2.39027	66.5	144	14.9131	10.3563	0.4693	3.546578104	1407.578	3.829573935	44.5	176.2195994	158	0.911392405	1774.83
86	2010	115.085	1.15085	2.1443	42.39	53.67	3.00746	5.60361	0.4541	1.683237	331.8891	0.310125234	40.42	87.83357505	80	0.670875	191.616
86	2011	132.614	1.32614	2.43775	42.45	54.4	3.43121	6.30737	0.414	1.903965	389.7126	0.557507613	38.56	86.000333	93	0.584946237	260.894
86	2012	143.449	1.43449	2.61292	42.62	54.9	3.74345	6.81867	0.4042	2.17544	433.3872	0.626753976	37.91	83.42232704	94	0.584042553	291.654
86	2013	146.292	1.46292	2.65503	43.82	55.1	4.24208	7.69887	0.3994	2.392984	493.1175	0.551419265	36.54	69.87886978	95	0.58	318.88
86	2014	164.035	1.64035	3.11262	44.01	52.7	4.72568	8.96713	0.4748	2.17258	559.897	0.830066866	35.24	107.1290003	95	0.554736842	224.93
86	2015	175.051	1.75051	1.30198	45.16	134.45	5.08483	3.78195	0.352	2.37463	632.3636	1.00166564	35.1	93.59363719	117	1.149145299	695.555
86	2016	184.518	1.84518	1.32747	46.08	139	5.22263	3.75729	0.3704	2.590721265	731.9824	1.912162162	36.83	85.92084445	120	1.158333333	711.196
86	2017	198.774	1.98774	1.40975	46.78	141	5.4942	3.8966	0.4039	2.827613443	809.9323	4.417040359	40.39	164.3007501	121	1.165289256	888.73
86	2018	215.271	2.15271	1.51599	47.76	142	5.9189	4.16824	0.4835	3.067960585	866.6968	2.877777778	49.02	129.5440337	124	1.14516129	1497.55
87	2010	688.709	6.88709	3.7889	88.46	181.77	40.6989	22.3903	0.4872	3.569002	1108.0592	19.74473235	48.72	319.1396552	92	1.97576087	1114.98
87	2011	779.61	7.7961	4.21867	88.6	184.8	43.9548	23.7851	0.4965	3.951265	1266.3109	12.09415584	49.65	310.8170487	101	1.82970297	1079.77
87	2012	818.974	8.18974	4.37954	88.67	187	46.636	24.939	0.5221	4.294423	1354.5787	26.69518717	52.21	324.9328063	107	1.747663551	1180.35
87	2013	841.847	8.41847	4.45658	88.75	188.9	51.1038	27.0534	0.5375	4.659448955	1486.6589	29.41768131	53.75	36.18040016	112	1.686607143	1383.94
87	2014	888.7	8.887	4.64316	88.81	191.4	55.0745	28.7746	0.5214	3.6764	1942.2889	35.41274817	52.14	44.19611462	922	0.207592191	1427.11
87	2015	914.564	9.14564	4.68983	88.82	195.01	59.4805	30.5013	0.531	3.97934	2184.6996	53.94595149	53.1	104.1963567	929	0.209913886	1446.52
87	2016	944.354	9.44354	4.69828	89.14	201	64.2984	31.9893	0.5317	4.309620195	2470.7782	79.24875622	53.17	105.4983444	957	0.210031348	1557.46
87	2017	945.416	9.45416	4.77471	89.86	198.005	69.4744	35.0872	0.53135	4.673909027	2687.8849	95.14218009	52.28967211	162.5892537	985	0.201020305	1669.24
87	2018	1146.48	11.4648	5.79017	91.02	198.005	69.5293	35.1149	0.53135	5.072126076	2905.6119	60.85775862	51.05	192.6126684	985	0.201020305	1712.83
88	2010	243.161	2.43161	1.62998	87.82	149.18	16.4978	11.059	0.3922	2.535659	648.1088	5.295616034	39.22	345.2823691	41	3.638536585	660.375
88	2011	267.946	2.67946	1.77801	87.87	150.7	18.659	12.3816	0.4156	2.769971	756.0748	6.741871267	41.56	321.232811	42	3.588095238	766.954
88	2012	280.487	2.80487	1.84531	87.92	152	20.7115	13.626	0.42	3.112983	809.3293	10.23684211	42	302.5072727	48	3.166666667	893.435
88	2013	292.356	2.92356	1.89718	88	154.1	22.3912	14.5303	0.42	3.427394283	890.5506	13.94548994	42	109.8394273	106	1.453773585	962.928
88	2014	325.156	3.25156	2.083	88.07	156.1	24.1825	15.4917	0.4234	3.43039	981.7958	18.53939782	42.34	114.8093373	107	1.458878505	903.657
88	2015	342.192	3.42192	2.15649	88.12	158.68	26.2187	16.523	0.4355	3.7254	1086.7357	26.72674565	43.55	122.4474368	139	1.141582734	1055.41
88	2016	374.871	3.74871	2.32839	88.2	161	28.2637	17.5551	0.455	4.161275754	1205.8435	39.05590062	45.5	126.8399258	149	1.080536913	1149.01
88	2017	402.248	4.02248	2.51656	88.28	159.84	30.5559	19.1166	0.44525	4.529534771	1309.8884	46.2	47.77	132.3610549	159	1.005283019	1223.6
88	2018	415.372	4.15372	2.59867	88.35	159.84	30.5824	19.1331	0.44525	4.880364936	1490.7874	27.8700565	49.3	133.658605	159	1.005283019	1248.48
89	2010	117.477	1.17477	3.34883	62.75	35.08	1.12877	3.2177	0.5207	1.366914	244.5495	0.291310514	37.47	160.4417671	42	0.835238095	35.4927
89	2011	120.574	1.20574	3.43516	63.15	35.1	1.26987	3.61786	0.5261	1.566431	287.7261	0.863774734	38.37	148.9550562	42	0.835714286	71.0536
89	2012	106.529	1.06529	3.02641	63.15	35.2	1.36891	3.88895	0.5371	1.764505	317.0386	0.84592145	37.99	161.370229	42	0.838095238	69.1197
89	2013	99.4877	0.994877	0.611855	63.15	162.6	6.62774	4.0761	0.3717	1.967423075	354.1358	1.306137725	37.1	107.063981	42	3.871428571	210.599
89	2014	122.868	1.22868	0.751489	63.41	163.5	7.19109	4.39822	0.3712	1.88547	395.8609	0.844494048	38.02	120.8264511	42	3.892857143	259.989
89	2015	128.986	1.28986	0.779182	63.8	165.54	7.78795	4.70457	0.3815	2.04573	444.148	0.755131965	39.73	72.96174642	62.5	2.64864	322.981
89	2016	143.015	1.43015	0.85638	64	167	8.38373	5.0202	0.3886	2.178707722	495.6141	1.197080292	41.32	125.2318981	72.75	2.295532646	378.748
89	2017	138.558	1.38558	0.824747	64.5	168	8.97059	5.33964	0.4448	2.2695	540.1053	1.217391304	44.48	87.68442623	83	2.024096386	579.479
89	2018	135.12	1.3512	0.799524	65.3	169	9.49088	5.61591	0.4668	2.4170175	588.0316	0.576086957	44.29	123.8229203	83	2.036144578	501.05
90	2010	273.258	2.73258	1.0093	52.6	270.74	10.8328	4.00118	0.5791	1.8032	905.9318	0.698361536	50.21	138.1550673	215	1.259255814	1054.03
90	2011	309.111	3.09111	1.1331	54.6	272.8	12.2086	4.47529	0.5699	2.0005	1073.1541	0.957132818	48.67	146.4895499	293	0.93105802	1400
90	2012	350.257	3.50257	1.27552	56.3	274.6	13.7102	4.99279	0.5747	2.256117	1255.5902	2.063069376	48.72	48.57674129	242	1.134710744	1773.03
90	2013	370.868	3.70868	1.32595	57.7	279.7	15.4761	5.53311	0.5575	2.48171	1450.8367	4.017117615	47.89	63.48863135	283	0.988339223	1731.58
90	2014	402.727	4.02727	1.41606	58.4	284.4	16.8999	5.9423	0.5545	2.7075	1616.902	7.187885432	48.51	70.86579341	285	0.997894737	2086.08
90	2015	425.857	4.25857	1.46615	59.3	290.46	18.4885	6.36525	0.5684	2.9106	1786.6839	10.31030896	49.68	93.42114862	287	1.012055749	2464.12
90	2016	463.575	4.63575	1.25291	60.2	370	19.8363	5.36116	0.5722	3.0728	1980.3601	15.06117021	50.79	117.091149	310	1.193548387	3138.79
90	2017	501.698	5.01698	1.33786	61.3	375	21.4629	5.72344	0.5366	3.3217	2204.1551	12.33157199	53.66	137.0054761	315	1.19047619	3620.54
90	2018	592.113	5.92113	1.5541	62.4	381	22.5575	5.92061	0.6298	3.5276	2214.6937	3.594033722	59.1	134.2355826	317	1.201892744	4307.95
91	2010	142.54	1.4254	1.35739	55.05	105.01	7.29477	6.94674	0.2826	1.7765	480.0008	0.394429687	27.82	104.3387734	135	0.777851852	559.207
91	2011	144.266	1.44266	1.26327	56.59	114.2	8.12637	7.11591	0.2848	1.9615	568.7979	0.536286019	27.86	105.0285184	162	0.704938272	857.891
91	2012	160.488	1.60488	1.39798	58.24	114.8	9.07634	7.90622	0.2974	2.218148	661.8437	2.272360999	28.88	101.0160494	172	0.66744186	1087.01
91	2013	160.709	1.60709	1.38901	59.53	115.7	10.2036	8.81901	0.2902	2.4355	758.4238	7.94575725	28.65	92.36293245	178	0.65	993.488
91	2014	176.684	1.76684	1.50241	61.06	117.6	11.0638	9.40799	0.3484	2.6693	858.2017	12.02699127	33.45	104.547601	180	0.653333333	1143.67
91	2015	184.621	1.84621	1.54495	62.11	119.5	11.8051	9.87875	0.368	2.8722	944.1089	16.7339238	36.11	113.5735348	184	0.649456522	1323.6
91	2016	207.854	2.07854	1.7178	63.01	121	12.6668	10.4684	0.3888	3.027	1045.1288	20.7746114	37.75	124.6838539	188	0.643617021	1518.76
91	2017	213.356	2.13356	1.18531	64.01	180	13.5155	7.50861	0.3998	3.2661	1155.6391	15.0129199	39.98	126.3027564	225	0.8	1651.21
91	2018	244.074	2.44074	1.34847	64.74	181	14.3399	7.92262	0.4202	3.4849	1266.581	6.128205128	40.93	134.7425146	232	0.780172414	2697.2
92	2010	126.615	1.26615	1.67215	38.76	75.72	3.1938	4.21791	0.5616	1.7949	391.5329	0.651302605	36.96	115.912314	63	1.201904762	195.585
92	2011	148.997	1.48997	1.95791	40.49	76.1	3.55789	4.67528	0.5553	1.9882	462.3612	1.057876581	35	117.0227604	65	1.170769231	239.184
92	2012	159.21	1.5921	2.1004	42.79	75.8	3.90692	5.15425	0.5785	2.229985	536.347	2.110706761	34.73	66.81972222	66	1.148484848	264.76
92	2013	167.311	1.67311	2.18137	44.15	76.7	4.30113	5.60773	0.5751	2.4552	604.0268	4.080107321	34.11	98.24201878	67	1.144776119	282.785
92	2014	181.348	1.81348	2.33696	45.56	77.6	4.60048	5.92845	0.5907	2.6811	682.8748	6.617283951	34.97	96.99736797	71	1.092957746	334.476
92	2015	193.341	1.93341	1.50965	46.62	128.07	4.96622	3.87774	0.4894	2.8768	751.9624	9.575212205	36.16	112.3804546	99	1.293636364	406.909
92	2016	219.149	2.19149	1.68576	47.61	130	5.3814	4.13954	0.5085	3.0124	836.4549	10.43632959	37.8	131.3014021	102	1.274509804	801.628
92	2017	231.625	2.31625	1.78173	48.91	130	5.31144	4.08572	0.5967	3.2534	928.1166	10.49250936	59.67	25.67049991	104	1.25	1057.43
92	2018	264.29	2.6429	2.01748	50	131	5.71511	4.36268	0.6499	3.4649	995.5366	3.79739777	49.32	38.53925705	109	1.201834862	2234.24
93	2010	33.4437	0.334437	0.620018	48.27	53.94	1.76284	3.26815	0.3581	1.7831	51.836	0.087680842	35.33	82.39169473	31	1.74	268.999
93	2011	35.3462	0.353462	0.652145	50.18	54.2	2.04172	3.76701	0.3419	1.972192	61.165	0.273522976	33.44	86.02666667	33	1.642424242	340.261
93	2012	40.3965	0.403965	0.742583	51.92	54.4	2.24099	4.11947	0.3347	2.220341	71.2968	1.582969432	33.62	92.16153846	34	1.6	359.957
93	2013	43.0833	0.430833	0.779084	53.01	55.3	2.60313	4.70729	0.3054	2.442324	81.4278	3.430107527	30.58	83.20272727	35	1.58	318.55
93	2014	48.9686	0.489686	0.876004	54.06	55.9	2.91369	5.21233	0.2903	2.6523	91.6681	5.658174098	30.18	120.4141246	35	1.597142857	330.729
93	2015	53.2328	0.532328	0.938023	55.13	56.75	3.24818	5.72367	0.3035	2.8433	101.0265	9.967576613	30.93	119.0051844	38	1.493421053	361.72
93	2016	60.8615	0.608615	1.04934	56.36	58	3.54928	6.11945	0.3061	2.9758	111.8874	14.88659794	30.65	116.8427652	41	1.414634146	430.861
93	2017	61.8246	0.618246	1.06594	57.37	58	3.80838	6.56617	0.3115	3.2079	124.0208	8.897959184	31.15	149.1489157	41	1.414634146	450.669
93	2018	70.2109	0.702109	1.21053	58.4	58	4.11267	7.09081	0.3583	3.4325	134.9378	0.636363636	36.76	191.3837717	49	1.183673469	672.772
94	2010	106.289	1.06289	1.04987	39.6	101.24	2.25639	2.22875	0.4734	1.764224	307.2422	0.128967225	35.12	70.07142857	57	1.776140351	203.18
94	2011	121.553	1.21553	1.17669	41.48	103.3	2.40802	2.33109	0.4697	1.959048	362.8098	0.219042056	34.08	50.18045625	62	1.666129032	253.701
94	2012	137.61	1.3761	1.3181	43.19	104.4	2.63678	2.52565	0.4946	2.217103	422.8255	0.625812979	35.44	83.36440129	67	1.558208955	323.364
94	2013	138.11	1.3811	1.29803	44.4	106.4	3.07475	2.8898	0.5512	2.43657	482.909	1.622200029	35.71	80.89050279	67	1.588059701	307.955
94	2014	151.178	1.51178	1.405	45.6	107.6	3.34656	3.11019	0.5071	2.6681	545.7089	2.261299435	37.36	68.79444472	67	1.605970149	370.144
94	2015	160.092	1.60092	1.47022	46.51	108.89	3.6521	3.35394	0.531	2.8842	600.3356	2.901242385	38.13	75.93542507	68	1.601323529	438.489
94	2016	175.93	1.7593	1.59936	47.27	110	3.9954	3.63218	0.534	3.0083	660.4332	2.80195258	39.3	76.71831077	70	1.571428571	478.636
94	2017	180.553	1.80553	1.61208	48.19	112	4.3426	3.87732	0.5358	3.2159	728.864	2.961325967	53.58	229.900933	74	1.513513514	527.94
94	2018	184.294	1.84294	1.63092	49.29	113	4.75862	4.21117	0.5896	3.396	389.3555	0.894952251	48.38	278.1159917	75	1.506666667	1689.33
95	2010	37.6955	0.376955	0.350395	33.17	107.58	1.55264	1.44324	0.3039	1.7334	79.4634	0.026912726	28.41	187.5240506	29	3.709655172	161.122
95	2011	43.6111	0.436111	0.40047	34.92	108.9	1.78771	1.64161	0.2842	1.9233	94.4158	0.225448987	27.58	185.01473	29	3.755172414	205.169
95	2012	48.8785	0.488785	0.44516	36.4	109.8	1.96577	1.79032	0.3385	2.149928	109.5269	0.268920476	29.4	158.5907692	35	3.137142857	281.9
95	2013	52.187	0.52187	0.499397	37.47	104.5	1.89087	1.80945	0.3727	2.3563	120.8723	0.508607199	31.35	147.164539	37	2.824324324	229.549
95	2014	57.2093	0.572093	0.507174	39.5	112.8	1.94949	1.72827	0.3933	2.5401	134.1676	0.953453453	34.39	171.3402563	37	3.048648649	227.62
95	2015	60.6577	0.606577	0.544064	40.68	111.49	1.96957	1.76659	0.406	2.7077	145.1078	1.305296419	36.41	175.0386079	41	2.719268293	220.414
95	2016	67.4093	0.674093	0.596542	42.19	113	2.0582	1.82142	0.4244	2.8962	159.1111	2.449814126	37.63	212.3801904	43	2.627906977	172.734
95	2017	71.0096	0.710096	0.628404	43.76	113	2.19404	1.94163	0.4291	3.1047	180.2945	1.53358209	42.91	265.0726687	49	2.306122449	152.827
95	2018	73.3269	0.733269	0.643219	44.55	114	2.40072	2.10589	0.4407	3.291	197.5201	1.301115242	41.64	306.0556491	51	2.235294118	432.16
96	2010	57.9349	0.579349	1.01622	66.21	57.01	1.70862	2.99705	0.6525	1.7758	63.6977	0.771794422	65.25	107.7518038	28	2.036071429	305.24
96	2011	66.4632	0.664632	1.14394	67.23	58.1	1.95124	3.35842	0.6531	2.0472	86.0106	0.516351119	65.31	106.2918848	34	1.708823529	355.534
96	2012	81.7626	0.817626	1.42692	68.32	57.3	2.13271	3.72201	0.6528	2.3295	104.7966	1.780104712	65.28	89.16082474	47	1.219148936	430.34
96	2013	88.6397	0.886397	1.53622	69.89	57.7	2.40676	4.17116	0.669	2.482439926	123.4832	2.426343154	66.9	88.79279279	47	1.227659574	523.29
96	2014	102.212	1.02212	1.74423	70.97	58.6	2.53913	4.33299	0.6501	2.686	141.4511	2.542662116	65.01	157.9131898	47	1.246808511	629.555
96	2015	114.709	1.14709	1.98527	72.026	57.78	2.7448	4.75043	0.6572	2.8782	181.7202	2.440290758	65.72	162.9991773	68	0.849705882	705.967
96	2016	125.772	1.25772	2.16849	73.896	58	2.9589	5.10155	0.6609	3.1103	198.0837	3.275862069	66.09	151.2097451	56	1.035714286	783.087
96	2017	139.843	1.39843	2.37023	74.915	59	3.18378	5.39624	0.6763	3.3638	223.7692	3.220338983	67.63	157.5616573	52	1.134615385	909.514
96	2018	159.902	1.59902	2.66504	75.927	60	3.41301	5.68835	0.6868	3.6417	241.7611	2.540983607	68.68	176.824173	52	1.153846154	868.086
97	2010	753.062	7.53062	0.488123	53	1542.77	35.0124	2.26945	0.3813	1.753243	2878.0433	1.2038929	36.35	142.9869347	870	1.773298851	4778.27
97	2011	858.994	8.58994	0.485143	55	1770.6	40.6845	2.29778	0.3795	2.02497	3487.807	1.924740225	36.2	149.6679219	1035	1.710724638	5107.47
97	2012	1013.02	10.1302	0.569401	56.982	1779.1	46.0955	2.59094	0.4157	2.296814	4033.7046	2.596757791	39.39	56.35131979	1052	1.691159696	6388.21
97	2013	1189.72	11.8972	0.665764	58.34	1787	50.6359	2.83357	0.4429	2.304949588	4599.7683	2.794485469	41.53	54.58464204	1115	1.602690583	7563.68
97	2014	1208.44	12.0844	0.621658	59.6	1943.9	56.1552	2.88879	0.4903	2.514722647	5710.666	4.877636881	46.78	55.49384915	1231	1.579122665	9920.37
97	2015	1013.59	10.1359	0.476068	60.944	2129.09	62.3323	2.92765	0.4916	2.7239	6424.0226	9.094144443	47.7	57.20814292	1329	1.602024078	12413.3
97	2016	1483.26	14.8326	0.60566	62.6	2449	69.0018	2.81755	0.4907	2.960996374	7271.3516	5.451945755	48.13	146.0440421	1351	1.81273131	14733.2
97	2017	1355.03	13.5503	0.552847	64.1	2451	76.4885	3.12071	0.49115	3.219322786	8067.6654	5.484070796	49.24	226.8527849	1423	1.722417428	18156.2
97	2018	1844.67	18.4467	0.750476	65.5	2458	80.4659	3.27363	0.5216	3.488930052	7977.0105	3.491480611	52.33	168.6412154	1497	1.641950568	17440.6
98	2010	660.078	6.60078	1.23345	65.75	535.15	31.0849	5.80863	0.5471	1.99195425	2417.6	3.799594455	50.17	125.2136007	456	1.173574561	2648.55
98	2011	762.044	7.62044	1.39876	67	544.8	36.0274	6.61296	0.5381	2.304778	2861.2835	5.450012894	49.36	78.95953147	483	1.127950311	2984.83
98	2012	825.498	8.25498	1.48953	68.44	554.2	40.891	7.37838	0.5415	2.7194	3317.6664	8.366999062	49.46	110.0722562	516	1.074031008	3588.01
98	2013	871.479	8.71479	1.54271	69.4	564.9	46.2396	8.18545	0.5333	2.9968	3752.8793	11.33585859	50.22	40.51146798	529	1.067863894	3901.82
98	2014	958.639	9.58639	1.64828	70.37	581.6	50.2162	8.63415	0.5475	3.09962963	4468.8846	15.15817296	51.62	83.39165601	604	0.962913907	4134.24
98	2015	1042.02	10.4202	1.49257	71.47	698.14	53.9824	7.73232	0.5468	3.3476	4946.193	20.24754692	52.81	44.56550897	616	1.133344156	4454.87
98	2016	1199.34	11.9934	1.54953	70.62	774	58.0311	7.49756	0.5522	3.5902	5742.3661	23.87848463	53.11	50.98965701	837	0.924731183	5470
98	2017	1283.9	12.839	1.58115	71.85	812	63.0798	7.76845	0.5456	3.89175512	6403.5285	30.88083624	54.56	46.31628799	886	0.916478555	6078.14
98	2018	1410.99	14.1099	1.69795	73.12	831	68.3154	8.22087	0.5545	4.21279	6801.81	15.26829268	54.12	49.7917251	932	0.891630901	9404.2
99	2010	39.5857	0.395857	0.573623	60.1	69.01	3.7889	5.49036	0.2264	1.688176672	140.1671	2.666546956	22.11	82.32072177	55	1.254727273	238.78
99	2011	41.8714	0.418714	0.605954	61.64	69.1	4.34966	6.29473	0.218	1.973527	172.7891	2.927484333	20.7	85.24	60	1.151666667	271.421
99	2012	45.6483	0.456483	0.662529	63.01	68.9	4.91077	7.12739	0.2179	2.2808	192.1048	3.45844504	20.66	93.11182796	66	1.043939394	320.599
99	2013	46.7343	0.467343	0.680266	63.43	68.7	5.31345	7.73428	0.2303	2.4906336	219.3323	5.473214286	21.95	54.49556452	69	0.995652174	365.279
99	2014	52.0499	0.520499	0.760963	64.03	68.4	5.79857	8.47744	0.2464	2.798341014	245.5517	6.380697051	23.47	83.35855444	72	0.95	398.787
99	2015	54.8998	0.548998	0.810449	64.74	67.74	6.25201	9.22942	0.2661	3.0362	286.1953	7.681185614	25.17	62.19138436	74	0.915405405	406.214
99	2016	58.8097	0.588097	0.877756	65.34	67	6.72967	10.0443	0.2984	3.286	316.9046	9.369369369	26.12	66.7041387	76	0.881578947	449.08
99	2017	65.1876	0.651876	0.987691	65.99	66	7.22766	10.951	0.3342	3.56204568	352.4076	7.981651376	33.42	63.94493994	78	0.846153846	488.556
99	2018	60.783	0.60783	0.920954	66.59	66	7.23425	10.961	0.359	3.85096	361.2644	4.62962963	34.31	58.64188502	81	0.814814815	745.3
100	2010	61.5477	0.615477	0.43512	39.5	141.45	2.07069	1.4639	0.2512	1.432441077	202.0244	0.133950603	22.94	34.53585462	40	3.53625	155.065
100	2011	69.699	0.69699	0.490838	40.23	142	2.38336	1.67842	0.2331	1.660199209	238.4937	0.126730814	21.17	104.7103156	42	3.380952381	167.099
100	2012	70.5062	0.705062	0.495824	41.84	142.2	2.7075	1.90401	0.2305	1.9142	276.0586	0.168776371	20.93	90.66880734	45	3.16	196.776
100	2013	78.9045	0.789045	0.552552	42.67	142.8	2.95036	2.06608	0.2388	2.1113626	316.1214	0.278819119	21.67	81.99678715	58	2.462068966	239.862
100	2014	82.7183	0.827183	0.57845	44.21	143	3.20822	2.24351	0.2498	2.385476411	356.2244	0.321596244	22.75	111.2910822	66	2.166666667	281.34
100	2015	86.9418	0.869418	0.614517	45.61	141.48	3.46167	2.44676	0.2689	2.5787	408.5847	0.665984825	24.17	116.1655459	72	1.965	322.881
100	2016	99.883	0.99883	0.70839	46.7	141	3.70052	2.62448	0.3142	2.7986	460.5438	0.638095238	27.09	132.7733099	76	1.855263158	366.231
100	2017	99.8113	0.998113	0.712938	47.9	140	3.98065	2.84332	0.418	3.03926874	511.875	0.946987952	41.8	124.7935725	81	1.728395062	427.761
100	2018	115.381	1.15381	0.824147	49.1	140	4.31104	3.07932	0.4922	3.29817	538.5158	0.754854369	41.2	31.60635251	85	1.647058824	860.2
101	2010	231.948	2.31948	1.04467	68.13	222.03	7.95061	3.58087	0.6097	1.659728	484.7785	2.165144145	54.18	66.32143873	162	1.370555556	746.744
101	2011	262.776	2.62776	1.17468	69.2	223.7	9.39762	4.20099	0.5974	1.942014	584.3292	2.855623504	53.05	49.59674371	162	1.380864198	1156.74
101	2012	297.345	2.97345	1.32389	70.53	224.6	10.9858	4.89127	0.6015	2.179626	683.1866	4.197596796	53.56	48.94135429	230	0.976521739	1275.66
101	2013	307.244	3.07244	1.34815	72.1	227.9	13.3917	5.87613	0.6104	2.281627057	785.6629	5.270377209	55.4	46.87727738	275	0.828727273	2312.8
101	2014	352.985	3.52985	1.53006	73.2	230.7	15.4005	6.67555	0.6248	2.4961	888.5848	10.46487334	56.57	44.23994901	320	0.7209375	1421.86
101	2015	388.302	3.88302	1.6443	73.25	236.15	16.9251	7.1671	0.6358	2.7241	1060.169	6.924627989	57.17	42.1569438	235	1.004893617	1886.59
101	2016	433.194	4.33194	1.76814	74.16	245	18.7429	7.65016	0.6317	2.9502	1195.3393	8.683291771	57.06	35.62983712	249	0.983935743	2258.78
101	2017	427.746	4.27746	1.70417	74.8	251	20.9545	8.34841	0.6299	3.2186	1335.2766	12.24754902	62.99	46.05578763	359	0.699164345	2605.61
101	2018	450.715	4.50715	1.76751	75.43	255	23.1338	9.07207	0.6466	3.511499962	1299.4714	8.002392344	58.75	36.90054877	369	0.691056911	3850.6
102	2010	843.705	8.43705	1.49952	69	562.65	22.3427	3.97098	0.5411	2.2243599	1637.0367	6.87721181	52.2	74.72572487	327	1.720642202	2830.95
102	2011	909.417	9.09417	1.59883	70.1	568.8	25.4707	4.47797	0.5377	2.5981	1965.9774	10.46097499	51.6	71.95315537	343	1.658309038	2920.54
102	2012	1048.26	10.4826	1.83006	71.51	572.8	28.4253	4.96252	0.55	2.9982074	2263.8601	15.5678392	52.42	73.70845411	375	1.527466667	3638.41
102	2013	1168.05	11.6805	2.0118	72.05	580.6	31.825	5.4814	0.5477	3.31002097	2548.0235	23.08216632	52.18	55.25201613	424	1.369339623	4391.34
102	2014	1316.59	13.1659	2.24216	72.61	587.2	35.0075	5.96177	0.5519	3.071540953	3093.8909	19.2358641	56.14	59.08610401	440	1.334545455	4979.28
102	2015	1444.54	14.4454	2.32473	73.02	621.38	37.8081	6.08454	0.5832	3.3188	3405.38	15.76759924	59.55	65.13924238	501	1.240279441	4604.01
102	2016	1641.8	16.418	2.61017	73.43	629	40.9461	6.50971	0.5992	3.563	3730.7015	19.96727273	61.17	68.21425506	517	1.216634429	4598.04
102	2017	1995.46	19.9546	2.58814	73.42	771	44.0581	5.71441	0.6183	3.5837	4329.51	21.25827815	61.83	83.06789275	661	1.166414523	4875.16
102	2018	2130.47	21.3047	2.62373	74.01	812	47.7458	5.88002	0.6203	3.8729	4658.7164	12.65957447	61.86	102.9409277	702	1.156695157	7556.47
103	2010	104.667	1.04667	0.732964	45.76	142.8	4.97972	3.4872	0.2955	1.8977706	304.56	0.341126768	26.38	74.44044234	118	1.210169492	395.938
103	2011	137.98	1.3798	0.962872	47.3	143.3	5.7715	4.02756	0.2731	2.2337	354.78	0.521920668	25.34	93.75301587	95	1.508421053	436.741
103	2012	154.728	1.54728	1.079	50.02	143.4	6.60837	4.60835	0.2693	2.5776898	409.9347	0.810106799	24.39	88.73616352	98	1.463265306	505.592
103	2013	173.898	1.73898	1.21184	51.3107	143.5	7.42119	5.17156	0.2653	2.850924919	469.9919	0.951763485	23.99	119.0388747	98	1.464285714	641.005
103	2014	208.376	2.08376	1.46537	52.57	142.2	8.14105	5.72507	0.2954	2.716589862	539.6667	1.331422616	26.17	127.1491424	87	1.634482759	800.015
103	2015	223.63	2.2363	1.57143	49.07	142.31	9.004	6.32703	0.2824	2.9475	612.84	1.55770531	26.91	98.95636437	89	1.598988764	1021.53
103	2016	234.564	2.34564	1.65186	50.78	142	9.77835	6.88616	0.296	3.173	702.1616	1.708333333	27.62	99.04135101	90	1.577777778	1243.04
103	2017	243.874	2.43874	1.74196	52.12	140	10.5704	7.55029	0.3068	2.9402	800.8799	3.330708661	30.68	100.032283	93	1.505376344	1556.53
103	2018	264.721	2.64721	1.81316	53.17	146	11.3526	7.77576	0.3272	3.1802	864.6001	1.891534392	29.48	106.9818288	95	1.536842105	3856.67
104	2010	108.314	1.08314	1.20095	45.76	90.19	3.43142	3.80466	0.3085	1.8913812	296.3547	0.649887519	29.32	58.70727763	81	1.11345679	503.8
104	2011	126.707	1.26707	1.39699	47.3	90.7	3.9379	4.34168	0.2832	2.2224	345.1008	0.665778961	27.07	50.4759157	83	1.092771084	576.086
104	2012	153.232	1.53232	1.68386	50.02	91	4.4955	4.94011	0.2664	2.5757616	401.0799	0.723621898	26.29	47.95447761	83	1.096385542	716.029
104	2013	154.715	1.54715	1.67804	51.3107	92.2	5.18601	5.62474	0.2645	2.84879233	459.68	0.851462866	25.2	38.62426471	88	1.047727273	920.097
104	2014	187.321	1.87321	2.0361	52.57	92	5.79796	6.30213	0.2742	2.713732362	525.2183	0.791722043	25.79	35.04575547	89	1.033707865	1157.96
104	2015	70.3723	0.703723	0.761935	53.92	92.36	6.38935	6.91788	0.2796	2.9425	601.5875	1.099338501	27.21	32.81446059	90	1.026222222	1424.89
104	2016	227.235	2.27235	2.4174	55.34	94	6.9005	7.34096	0.2811	3.1662	688.548	1.705660377	27.63	29.02772676	92	1.02173913	1639.96
104	2017	233.315	2.33315	4.02268	56.79	58	7.44909	12.8433	0.2771	3.0874	613.0418	2.908119658	27.71	27.41814552	72	0.805555556	2017.47
104	2018	268.503	2.68503	4.71057	58.13	57	7.85879	13.7874	0.2809	3.3364	674.1861	2.043478261	31.08	23.33086303	73	0.780821918	2382.67
